# Supplementary material for: Nitrifier Gene Abundance and Diversity in Sediments Impacted by Acid Mine Drainage
Source: Front Microbiol. 2017 Nov 7;8:2136. doi: 10.3389/fmicb.2017.02136 (PMC5701628; doi:10.3389/fmicb.2017.02136)
Supplement: Supplementary file 1 [file Data_Sheet_1.XLSX]

## Sheet: Supplemental Table S1
Supplemental Table S1: Chemistry data from surface water for sample sites across June and August 2013 in the Iron Springs Mining District.
Sample Region	Sample Name	Sample Date	pH	Conductivity (μS/cm)	Temperature (°C)	Dissolved Oxygen (mg/L)	TRWAluminum (μg/L)	TRWAntimony (μg/L)	TRWArsenic (μg/L)	TRWBarium (μg/L)	TRWCadmium (μg/L)	TRWCalcium (μg/L)	TRWCopper (μg/L)	TRWIron (μg/L)	TRWLead (μg/L)	TRWMagnesium (μg/L)	TRWManganese (μg/L)	TRWNickel (μg/L)	TRWSelenium (μg/L)	TRWSilver (μg/L)	TRWSodium (μg/L)	TRWStrontium (μg/L)	TRWThallium (μg/L)	TRWVanadium (μg/L)	TRWZinc (μg/L)	DMAluminum (μg/L)	DMAntimony (μg/L)	DMArsenic (μg/L)	DMBarium (μg/L)	DMCadmium (μg/L)	DMCalcium (μg/L)	DMCopper (μg/L)	DMIron (μg/L)	DMLead (μg/L)	DMMagnesium (μg/L)	DMManganese (μg/L)	DMNickel (μg/L)	DMSelenium (μg/L)	DMSilver (μg/L)	DMSodium (μg/L)	DMStrontium (μg/L)	DMThallium (μg/L)	DMVanadium (μg/L)	DMZinc (μg/L)
Caribbeau Mine	Carib01-Jun13	6.25.13	7.3	1095	7.9	8.8	159	BDL	3.94	3.67	BDL	260000	32.9	5540	3.58	9280	1410	BDL	BDL	BDL	4570	1710	BDL	BDL	104	212	BDL	BDL	BDL	BDL	268000	BDL	3490	BDL	9590	1480	BDL	BDL	BDL	4640	1760	BDL	BDL	108
Caribbeau Mine	Carib01-Aug13	8.06.13	7.1	829	7.8	7.7	202	BDL	BDL	BDL	BDL	270000	51.5	7310	5.63	9930	1610	5.89	BDL	BDL	4610	1800	BDL	BDL	166	210	BDL	BDL	BDL	BDL	253000	BDL	4030	BDL	9450	1540	BDL	BDL	BDL	4290	1680	BDL	BDL	129
Caribbeau Mine	Carib02-Jun13	6.25.13	7.2	1034	8.4	8	164	BDL	4.65	3.8	BDL	261000	32.8	5490	3.67	9300	1400	BDL	BDL	BDL	4580	1700	BDL	BDL	102	BDL	BDL	BDL	BDL	BDL	262000	BDL	2820	BDL	9240	1460	BDL	BDL	BDL	4440	1750	BDL	BDL	BDL
Caribbeau Mine	Carib02-Aug13	8.06.13	7.8	830	8	8.5	BDL	BDL	BDL	BDL	BDL	266000	43	6360	5.04	10000	1670	BDL	BDL	BDL	4660	1790	8.41	BDL	150	BDL	BDL	BDL	BDL	BDL	258000	BDL	2850	BDL	9680	1540	BDL	BDL	BDL	4370	1700	BDL	BDL	BDL
Caribbeau Mine	Carib03-Jun13	6.25.13	6.6	1068	13.1	7.9	158	BDL	4.03	3.92	BDL	264000	28.8	4610	3.21	9360	1340	BDL	BDL	BDL	4590	1710	BDL	BDL	98.5	BDL	BDL	BDL	BDL	BDL	268000	BDL	BDL	BDL	9460	1420	BDL	BDL	BDL	4520	1780	BDL	BDL	BDL
Caribbeau Mine	Carib03-Aug13	8.06.13	7	814	7.9	10	BDL	BDL	BDL	BDL	BDL	254000	39.7	6060	6.61	9550	1500	BDL	BDL	BDL	4500	1710	BDL	BDL	160	BDL	BDL	BDL	BDL	BDL	253000	BDL	BDL	BDL	9380	1470	BDL	BDL	BDL	4240	1670	BDL	BDL	BDL
Iron Bog/Fen	FenIB01-Jun13	6.25.13	4.5	945	13.4	1.4	7670	BDL	BDL	5.51	1.93	208000	308	4540	4.3	11600	1140	BDL	BDL	BDL	6420	1580	BDL	BDL	430	7380	BDL	BDL	BDL	1.74	212000	294	4910	3.35	11600	1220	BDL	BDL	BDL	6240	1590	BDL	BDL	505
Iron Bog/Fen	FenIB01-Aug13	8.05.13	4.8	745	10.4	1.1	7850	BDL	BDL	22	2	194000	281	16300	12.7	11500	1320	12	BDL	BDL	6270	1610	BDL	BDL	538	7240	BDL	BDL	BDL	2.23	199000	255	10700	3.88	11500	1310	BDL	BDL	BDL	6140	1570	BDL	BDL	530
Iron Bog/Fen	FenIB02-Jun13	6.25.13	4.1	826.6	18.5	6.4	1970	BDL	BDL	30.6	1.26	127000	45.7	666	1.83	9340	1150	BDL	BDL	BDL	6360	1020	BDL	BDL	236	1910	BDL	BDL	30.9	1.18	128000	50	681	1.39	9380	1220	BDL	BDL	BDL	6330	1010	BDL	BDL	256
Iron Bog/Fen	FenIB02-Aug13	8.05.13	4.3	533	19.8	3.5	1850	BDL	BDL	32.3	1.5	122000	37.4	759	1.84	9130	1190	4.74	BDL	BDL	6150	1060	BDL	BDL	325	1770	BDL	BDL	31.7	1.47	125000	33.2	BDL	1.85	9210	1200	BDL	BDL	BDL	6000	1040	BDL	BDL	304
Iron Bog/Fen	HFIBE-Jun13	6.25.13	6.1	700	17.4	6.3	5920	BDL	BDL	14.7	0.938	133000	90.9	4950	4.15	8060	515	BDL	BDL	BDL	4560	1060	BDL	BDL	191	813	BDL	BDL	15.4	0.672	128000	64.8	929	0.648	7820	445	BDL	BDL	BDL	4290	1060	BDL	BDL	194
Iron Bog/Fen	HFIBE-Aug13	8.05.13	6.4	479	14.6	7.5	1980	BDL	BDL	BDL	BDL	125000	75.5	2130	1.84	7830	418	BDL	BDL	BDL	4240	1070	BDL	BDL	169	453	BDL	BDL	BDL	BDL	126000	50.9	BDL	BDL	7750	403	BDL	BDL	BDL	4110	1030	BDL	BDL	143
New Dominion Mine	FenND01-Jun13	6.25.13	7.3	1380	11	8.1	121	BDL	BDL	BDL	BDL	356000	BDL	2500	0.97	10500	1130	BDL	BDL	BDL	8360	2380	7.24	BDL	55.4	BDL	BDL	BDL	BDL	BDL	367000	BDL	1510	BDL	10500	1200	BDL	BDL	BDL	8420	2310	BDL	BDL	BDL
New Dominion Mine	FenND01-Aug13	8.05.13	6.2	1051	13.3	6	BDL	BDL	BDL	BDL	BDL	362000	BDL	2820	BDL	10800	1130	BDL	BDL	BDL	8540	2460	BDL	BDL	BDL	BDL	BDL	BDL	BDL	BDL	362000	BDL	BDL	BDL	10400	1090	BDL	BDL	BDL	7930	2350	BDL	BDL	BDL
New Dominion Mine	FenND03-Aug13	8.05.13	6.5	1040	18.7	5.9	217	BDL	BDL	BDL	BDL	367000	BDL	BDL	1.23	11000	235	BDL	BDL	BDL	8740	2550	BDL	BDL	279	BDL	BDL	BDL	BDL	BDL	370000	BDL	BDL	BDL	10900	229	BDL	BDL	BDL	8310	2430	BDL	BDL	273
New Dominion Mine	NDMD02-Jun13	6.25.13	6.8	1424	9.5	8.1	117	BDL	BDL	BDL	BDL	337000	10.8	6200	1.15	10400	1250	BDL	BDL	BDL	8600	2400	4.4	BDL	BDL	102	BDL	BDL	BDL	BDL	365000	BDL	4360	BDL	10600	1280	BDL	BDL	BDL	8300	2390	BDL	BDL	BDL
New Dominion Mine	NDMD02-Aug13	8.06.13	7.4	1072	8.7	8.9	BDL	BDL	BDL	BDL	BDL	369000	BDL	6470	1.14	10800	1350	BDL	BDL	BDL	8600	2510	BDL	BDL	BDL	BDL	BDL	BDL	BDL	BDL	370000	BDL	4100	BDL	10600	1300	BDL	BDL	BDL	8210	2350	BDL	BDL	BDL
New Dominion Mine	CS1B-Jun13	6.25.13	3.2	1529	14.9	5.1	11800	BDL	BDL	8.7	19.1	244000	194	36800	39.4	14900	16300	10.6	BDL	BDL	7850	1700	BDL	BDL	16200	11900	BDL	BDL	BDL	20.1	249000	195	40300	38.9	15400	18500	11.1	BDL	BDL	7960	1760	BDL	BDL	18600
New Dominion Mine	CS1B-Aug13	8.05.13	4.2	947	21.2	6.6	13900	BDL	BDL	BDL	48.7	208000	382	12400	42.3	11300	9860	27.9	BDL	BDL	6090	1640	BDL	BDL	18300	14000	BDL	BDL	BDL	49.1	218000	380	12800	46.9	11500	10200	25.4	BDL	BDL	6090	1650	BDL	BDL	19100
Howard Fork River	HF04-Jun13	6.25.13	5.7	335	8.9	7.8	726	BDL	BDL	21.6	BDL	71100	BDL	381	BDL	5560	156	BDL	BDL	BDL	2930	390	BDL	BDL	32.6	125	BDL	BDL	21.7	BDL	70700	BDL	126	BDL	5610	156	BDL	BDL	BDL	2930	383	BDL	BDL	19.4
Howard Fork River	HF04-Aug13	8.05.13	8.3	296	10.9	7.9	814	BDL	BDL	22.8	BDL	73200	BDL	BDL	BDL	6050	196	BDL	BDL	BDL	3290	441	BDL	BDL	BDL	BDL	BDL	BDL	23.7	BDL	74500	BDL	BDL	BDL	5990	196	BDL	BDL	BDL	3050	423	BDL	BDL	BDL
BDL: Values were measured, but below the detection limit of the instrument
TRW: Total Recoverable Metal Concentration
DM: Dissolved Metal Concentration

## Sheet: Supplemental Table S2
Supplemental Table S2: Chemistry data from surface water for sample sites across June and September 2014 in the Iron Springs Mining District.
Sample Region	Sample Name	Sample Date	pH	Conductivity (μS/cm)	Temperature (°C)	Dissolved Oxygen (mg/L)	TRWAluminum (μg/L)	TRWAntimony (μg/L)	TRWArsenic (μg/L)	TRWBarium (μg/L)	TRWCadmium (μg/L)	TRWCalcium (μg/L)	TRWCopper (μg/L)	TRWIron (μg/L)	TRWLead (μg/L)	TRWMagnesium (μg/L)	TRWManganese (μg/L)	TRWNickel (μg/L)	TRWSelenium (μg/L)	TRWSilver (μg/L)	TRWSodium (μg/L)	TRWStrontium (μg/L)	TRWThallium (μg/L)	TRWVanadium (μg/L)	TRWZinc (μg/L)	DMAluminum (μg/L)	DMAntimony (μg/L)	DMArsenic (μg/L)	DMBarium (μg/L)	DMCadmium (μg/L)	DMCalcium (μg/L)	DMCopper (μg/L)	DMIron (μg/L)	DMLead (μg/L)	DMMagnesium (μg/L)	DMManganese (μg/L)	DMNickel (μg/L)	DMSelenium (μg/L)	DMSilver (μg/L)	DMSodium (μg/L)	DMStrontium (μg/L)	DMThallium (μg/L)	DMVanadium (μg/L)	DMZinc (μg/L)
Caribbeau Mine	Carib01-Sept14	9.30.2014	7.3	765	8	8.5	372	BDL	6.73	BDL	BDL	260000	74.6	10300	10.9	11000	2200	10.6	BDL	BDL	4470	1420	BDL	BDL	231	BDL	BDL	BDL	BDL	BDL	240000	17.2	6030	BDL	11600	2030	BDL	BDL	BDL	4460	1460	BDL	BDL	182
Caribbeau Mine	Carib02-June14	6.24.2014	7.27	1230	7.07	8.49	477	BDL	8.88	BDL	BDL	266000	88	13700	33.5	10400	2150	BDL	BDL	BDL	4690	1850	BDL	BDL	198	BDL	BDL	BDL	BDL	BDL	270000	BDL	5510	BDL	10500	1910	BDL	BDL	BDL	4550	1780	BDL	BDL	164
Caribbeau Mine	Carib02-Sept14	9.30.2014	7.8	763	7.9	8.7	337	BDL	BDL	BDL	BDL	259000	77.7	10500	11.8	10900	2200	5.4	BDL	BDL	4470	1410	BDL	BDL	232	BDL	BDL	BDL	BDL	BDL	240000	BDL	5010	BDL	11600	2030	BDL	BDL	BDL	4440	1450	BDL	BDL	168
Caribbeau Mine	Carib03-June14	6.24.2014	7.18	828.3	9.3	7.99	1300	BDL	5.86	26.2	1.02	161000	39.8	7230	36.2	7360	1140	BDL	BDL	BDL	3790	1160	BDL	BDL	249	BDL	BDL	BDL	BDL	BDL	166000	BDL	1410	BDL	7200	1000	BDL	BDL	BDL	3620	1160	BDL	BDL	132
Caribbeau Mine	Carib03-Sept14	9.30.2014	8	562	8.4	8.5	300	BDL	BDL	10.8	BDL	177000	32.4	4930	5.64	8150	1160	BDL	BDL	BDL	3720	1030	BDL	BDL	154	BDL	BDL	BDL	10.2	BDL	168000	3.05	1420	BDL	8850	1090	BDL	BDL	BDL	3900	1050	BDL	BDL	112
Iron Bog/Fen	FenIB01-June14	6.24.2014	3.54	1149	13.9	7.13	7670	BDL	BDL	BDL	2.53	194000	254	10200	5.06	11400	1230	BDL	BDL	BDL	6460	1550	11.7	BDL	570	7800	BDL	BDL	BDL	2.62	196000	297	10000	3.77	11300	1240	BDL	BDL	BDL	6360	1580	BDL	BDL	544
Iron Bog/Fen	FenIB01-Sept14	9.30.2014	4.3	616	13.7	6.9	7210	BDL	BDL	BDL	5.2	189000	428	BDL	3.26	9960	1190	BDL	BDL	BDL	5760	1460	BDL	BDL	730	7110	BDL	BDL	BDL	4.73	184000	430	BDL	3.05	10200	1140	BDL	BDL	BDL	5450	1330	BDL	BDL	676
Iron Bog/Fen	FenIB02-June14	6.24.2014	3.54	808.1	15.29	5.66	3100	BDL	BDL	25.9	2.85	123000	94.3	BDL	2	8520	1100	BDL	BDL	BDL	5660	1030	BDL	BDL	536	3040	BDL	BDL	24.8	2.66	125000	106	1030	1.72	8380	1100	BDL	BDL	BDL	5440	1030	BDL	BDL	527
Iron Bog/Fen	HFIBE-June14	6.24.2014	5.53	591.8	9.86	8.07	3920	BDL	BDL	24.8	BDL	103000	85.3	5960	12.6	6750	729	BDL	BDL	BDL	3710	787	BDL	BDL	208	559	BDL	BDL	BDL	BDL	98300	70	BDL	BDL	6240	347	BDL	BDL	BDL	3400	769	BDL	BDL	136
Iron Bog/Fen	HFIBE-Sept14	9.30.2014	5.4	450	8.7	5.5	2210	BDL	BDL	17.2	1.02	112000	62.6	1790	2.57	7320	431	BDL	BDL	BDL	3930	796	BDL	BDL	166	1020	BDL	BDL	15.3	1.08	117000	75	1220	BDL	7990	468	BDL	BDL	BDL	4000	826	BDL	BDL	177
New Dominion Mine	FenND01-June14	6.24.2014	5.66	1608	13.85	9.18	379	BDL	BDL	BDL	BDL	363000	BDL	1600	BDL	10600	1170	BDL	BDL	BDL	8240	2420	BDL	BDL	BDL	BDL	BDL	BDL	BDL	BDL	368000	BDL	BDL	BDL	10800	1150	BDL	BDL	BDL	8530	2420	BDL	BDL	BDL
New Dominion Mine	FenND01-Sept14	9.30.2014	7.3	1575	8.4	5.4	212	BDL	BDL	BDL	BDL	373000	BDL	3580	BDL	11300	1260	BDL	BDL	BDL	8500	2200	BDL	BDL	271	BDL	BDL	BDL	BDL	BDL	362000	BDL	633	BDL	11700	1170	BDL	BDL	BDL	8200	2080	BDL	BDL	209
New Dominion Mine	FenND03-June14	6.24.2014	7.03	980	13.33	6.89	BDL	BDL	BDL	BDL	BDL	355000	BDL	BDL	BDL	10700	45.6	BDL	BDL	BDL	8330	2410	BDL	BDL	201	BDL	BDL	BDL	BDL	BDL	356000	BDL	BDL	BDL	10600	45.4	BDL	BDL	BDL	8150	2430	BDL	BDL	192
New Dominion Mine	NDMD02-June14	6.24.2014	6.54	1602	7.66	8.18	BDL	BDL	BDL	BDL	BDL	374000	BDL	7520	1.29	10900	1380	BDL	BDL	BDL	8800	2520	BDL	BDL	BDL	BDL	BDL	BDL	BDL	BDL	366000	BDL	4630	BDL	10600	1320	BDL	BDL	BDL	8300	2390	BDL	BDL	BDL
New Dominion Mine	NDMD02-Sept14	9.30.2014	8.1	1017	8.5	8.5	197	BDL	BDL	BDL	BDL	368000	BDL	13900	3.26	11000	1590	BDL	BDL	BDL	8480	2310	BDL	BDL	269	BDL	BDL	BDL	BDL	BDL	367000	BDL	4890	BDL	11000	1360	BDL	BDL	BDL	8350	2250	BDL	BDL	253
New Dominion Mine	CS1B-June14	6.24.2014	3.19	1242	9.85	6.96	10600	BDL	BDL	BDL	22.9	161000	277	7640	36.3	9440	7860	8.9	BDL	BDL	5440	1260	BDL	BDL	11800	11200	BDL	BDL	BDL	22.8	175000	295	7540	33.4	10100	8140	8.42	BDL	BDL	5620	1280	BDL	BDL	12100
New Dominion Mine	CS1B-Sept14	9.30.2014	3.8	890	10.6	8.4	3050	BDL	BDL	BDL	10.9	227000	82.3	1900	27.7	8210	2120	8.03	BDL	BDL	5480	1380	BDL	BDL	4150	3110	BDL	BDL	BDL	10	220000	88.4	1690	24	8850	2030	6.6	BDL	BDL	5570	1400	BDL	BDL	3590
BDL: Values were measured, but below the detection limit of the instrument
TRW: Total Recoverable Metal Concentration
DM: Dissolved Metal Concentration

## Sheet: Supplemental Table S3
Supplemental Table S3: Gene copy numbers of AOA amoA, AOB 16S rRNA, and Nitrospira nxrB (based on qPCR amplification) across 2013 and 2014 in Iron Springs Mining District.
Sample Name	AOA amoA (copies/μg of DNA extract)	AOB 16S rRNA (copies/μg of DNA extract)	Nitrospira nxrB (copies/μg of DNA extract)
Carib01-Jun13	788000	216000	16700000
Carib01-Aug13	1350000	203000	22500000
Carib02-Jun13	32200	13600	6100000
Carib02-Aug13	909000	120000	28200000
Carib03-Jun13	43800	3460	5310000
Carib03-Aug13	237000	18800	13600000
CS1B-Jun13	below detection limit	7470	non-specific amplification
CS1B-Aug13	below detection limit	20100	non-specific amplification
FenIB01-Jun13	1410000	non-specific amplification	non-specific amplification
FenIB01-Aug13	542000	below detection limit	3220000
FenIB02-Jun13	411000	2080	1950000
FenIB02-Aug13	649000	5100	non-specific amplification
FenND01-Jun13	296000	non-specific amplification	7170000
FenND01-Aug13	303000	1510	6570000
FenND03-Aug13	48500	1540	non-specific amplification
HF04-Jun13	521000	12400	15600000
HF04-Aug13	2490000	25500	29200000
HFIBE-Jun13	3070000	12700	13700000
HFIBE-Aug13	1570000	11400	2190000
NDMD02-Jun13	138000	16000	2020000
NDMD02-Aug13	427000	33700	3840000
Carib01-Sept14	705000	529000	non-specific amplification
Carib02-June14	5550000	126000	27700000
Carib02-Sept14	12300000	367000	37800000
Carib03-June14	non-specific amplification	3560	8760000
Carib03-Sept14	6590000	45000	64700000
CSIB-June14	below detection limit	below detection limit	1250000
CSIB-Sept14	521000	3390	non-specific amplification
FenIB01-June14	13000000	below detection limit	37800000
FenIB01-Sept14	49200000	not determined	41700000
FenIB02-June14	non-specific amplification	1720	non-specific amplification
FenND01-June14	non-specific amplification	non-specific amplification	8430000
FenND01-Sept14	non-specific amplification	20500	20600000
FenND03-June14	1530000	non-specific amplification	9310000
HFIBE-June14	13200000	19200	77100000
HFIBE-Sept14	10800000	below detection limit	non-specific amplification
NDMD02-June14	1010000	non-specific amplification	non-specific amplification
NDMD02-Sept14	20100000	not determined	37900000

## Sheet: Supplemental Table S4
Supplemental Table S4: Top BLAST hits for the archaeal amoA OTU sequences against the NCBI nt database.
OTU ID	Accession Number	BLAST Hit Number	% Identity	Alignment Length	Number of Mismatches	Number of Gap Openings	Start of Alignement in Query	End of Alignement in Query	Start of Alignement in Subject	End of Alignment in Subject	Bit Score	E-Value	Sequence ID
AOAamoA_OTU1	KP984480.1	1	100	260	0	0	1	260	21	280	481	4e-132	Uncultured ammonia-oxidizing archaeon clone E5-46 ammonia monooxygenase subunit A (amoA) gene
AOAamoA_OTU1	KP168004.1	2	100	260	0	0	1	260	21	280	481	4e-132	Uncultured ammonia-oxidizing archaeon clone SHJ-49 ammonia monooxygenase subunit A (amoA) gene
AOAamoA_OTU1	KP167988.1	3	100	260	0	0	1	260	21	280	481	4e-132	Uncultured ammonia-oxidizing archaeon clone SHJ-43 ammonia monooxygenase subunit A (amoA) gene
AOAamoA_OTU1	KP167984.1	4	100	260	0	0	1	260	21	280	481	4e-132	Uncultured ammonia-oxidizing archaeon clone SHJ-9 ammonia monooxygenase subunit A (amoA) gene
AOAamoA_OTU1	KM087316.1	5	100	260	0	0	1	260	1	260	481	4e-132	Uncultured thaumarchaeote clone PP_H4 ammonia monooxygenase (amoA) gene
AOAamoA_OTU1	KF709842.1	6	100	260	0	0	1	260	21	280	481	4e-132	Uncultured archaeon clone DX16-47 ammonia monooxygenase alpha subunit (amoA) gene
AOAamoA_OTU1	KF709837.1	7	100	260	0	0	1	260	21	280	481	4e-132	Uncultured archaeon clone DX16-41 ammonia monooxygenase alpha subunit (amoA) gene
AOAamoA_OTU1	KF709823.1	8	100	260	0	0	1	260	21	280	481	4e-132	Uncultured archaeon clone DX16-24 ammonia monooxygenase alpha subunit (amoA) gene
AOAamoA_OTU1	KF709818.1	9	100	260	0	0	1	260	21	280	481	4e-132	Uncultured archaeon clone DX16-19 ammonia monooxygenase alpha subunit (amoA) gene
AOAamoA_OTU1	KF709805.1	10	100	260	0	0	1	260	21	280	481	4e-132	Uncultured archaeon clone DX16-05 ammonia monooxygenase alpha subunit (amoA) gene
AOAamoA_OTU2	HE598635.1	1	99.23	259	2	0	2	260	1	259	468	3e-128	Uncultured archaeon partial amoA gene for ammonium monooxygenase subunit A clone 60AprE6
AOAamoA_OTU2	LN997817.1	2	98.85	260	3	0	1	260	18	277	464	4e-127	Uncultured archaeon partial amoA gene for ammonia monooxygenase clone A46_4-Freshwater_Lake_Croche-February
AOAamoA_OTU2	KJ864315.1	3	98.85	260	3	0	1	260	21	280	464	4e-127	Uncultured archaeon clone A_AH_36 ammonia monooxygenase subunit A (amoA) gene
AOAamoA_OTU2	GQ142887.1	4	98.84	258	3	0	1	258	21	278	460	5e-126	Uncultured ammonia-oxidizing archaeon clone AOAu-110 ammonia monooxygenase subunit A-like (amoA) gene
AOAamoA_OTU2	KJ864293.1	5	98.46	260	4	0	1	260	21	280	459	2e-125	Uncultured archaeon clone A_AH_13 ammonia monooxygenase subunit A (amoA) gene
AOAamoA_OTU2	KJ863872.1	6	98.46	260	4	0	1	260	21	280	459	2e-125	Uncultured archaeon clone A_TY_37 ammonia monooxygenase subunit A (amoA) gene
AOAamoA_OTU2	KJ433494.1	7	98.46	260	4	0	1	260	1	260	459	2e-125	Uncultured ammonia-oxidizing archaeon clone ACIA3 ammonia monooxygenase subunit A (amoA) gene
AOAamoA_OTU2	KF004027.1	8	98.46	260	4	0	1	260	20	279	459	2e-125	Uncultured archaeon clone 4-23 ammonia monooxygenase subunit A (amoA) gene
AOAamoA_OTU2	JN179497.1	9	98.46	260	4	0	1	260	18	277	459	2e-125	Uncultured archaeon clone A0359 ammonia monooxygenase (amoA) gene
AOAamoA_OTU2	JF430557.1	10	98.46	260	4	0	1	260	21	280	459	2e-125	Uncultured crenarchaeote clone H4-G-26 ammonia monooxygenase subunit A (amoA) gene
AOAamoA_OTU3	KM580958.1	1	100	260	0	0	1	260	21	280	481	4e-132	Uncultured archaeon clone A525 ammonia monooxygenase alpha subunit gene
AOAamoA_OTU3	KM580862.1	2	100	260	0	0	1	260	21	280	481	4e-132	Uncultured archaeon clone A422 ammonia monooxygenase alpha subunit gene
AOAamoA_OTU3	KM580752.1	3	100	260	0	0	1	260	21	280	481	4e-132	Uncultured archaeon clone A11 ammonia monooxygenase alpha subunit gene
AOAamoA_OTU3	JX010814.1	4	100	260	0	0	1	260	21	280	481	4e-132	Uncultured archaeon clone QCS6_AOA_18 ammonia monooxygenase subunit A (amoA) gene
AOAamoA_OTU3	JX010787.1	5	100	260	0	0	1	260	21	280	481	4e-132	Uncultured archaeon clone QCS3_AOA_20 ammonia monooxygenase subunit A (amoA) gene
AOAamoA_OTU3	HE798128.1	6	100	260	0	0	1	260	18	277	481	4e-132	Uncultured archaeon partial amoA gene for ammonium monooxygenase subunit A clone N19-G4
AOAamoA_OTU3	HE798101.1	7	100	260	0	0	1	260	18	277	481	4e-132	Uncultured archaeon partial amoA gene for ammonium monooxygenase subunit A clone N19-E11
AOAamoA_OTU3	HE798100.1	8	100	260	0	0	1	260	17	276	481	4e-132	Uncultured archaeon partial amoA gene for ammonium monooxygenase subunit A clone N19-E10
AOAamoA_OTU3	HE798013.1	9	100	260	0	0	1	260	18	277	481	4e-132	Uncultured archaeon partial amoA gene for ammonium monooxygenase subunit A clone N18-E2
AOAamoA_OTU3	HE798007.1	10	100	260	0	0	1	260	18	277	481	4e-132	Uncultured archaeon partial amoA gene for ammonium monooxygenase subunit A clone N18-D8
AOAamoA_OTU4	KF004185.1	1	100	260	0	0	1	260	20	279	481	4e-132	Uncultured archaeon clone 7-35 ammonia monooxygenase subunit A (amoA) gene
AOAamoA_OTU4	KF003929.1	2	100	260	0	0	1	260	20	279	481	4e-132	Uncultured archaeon clone 2-21 ammonia monooxygenase subunit A (amoA) gene
AOAamoA_OTU4	HQ917140.1	3	100	260	0	0	1	260	1	260	481	4e-132	Uncultured archaeon clone MN_PL11 AmoA (amoA) gene
AOAamoA_OTU4	AB828928.1	4	100	259	0	0	2	260	1	259	479	1e-131	Uncultured ammonia-oxidizing archaeon amoA gene for ammonia monooxygenase subunit A clone: P12.20m.AH12
AOAamoA_OTU4	KF003940.1	5	99.62	260	1	0	1	260	20	279	475	2e-130	Uncultured archaeon clone 2-32 ammonia monooxygenase subunit A (amoA) gene
AOAamoA_OTU4	KF003926.1	6	99.62	260	1	0	1	260	20	279	475	2e-130	Uncultured archaeon clone 2-18 ammonia monooxygenase subunit A (amoA) gene
AOAamoA_OTU4	KF003923.1	7	99.62	260	1	0	1	260	20	279	475	2e-130	Uncultured archaeon clone 2-15 ammonia monooxygenase subunit A (amoA) gene
AOAamoA_OTU4	JX023521.1	8	99.62	260	1	0	1	260	1	260	475	2e-130	Uncultured crenarchaeote clone Aoa58-1751_D07 ammonia monooxygenase subunit A (amoA) gene
AOAamoA_OTU4	JX023520.1	9	99.62	260	1	0	1	260	1	260	475	2e-130	Uncultured crenarchaeote clone Aoa57-1751_C02 ammonia monooxygenase subunit A (amoA) gene
AOAamoA_OTU4	KC559166.1	10	99.62	260	1	0	1	260	1	260	475	2e-130	Uncultured thaumarchaeote clone Hot-st-28 ammonia monooxygenase subunit A (amoA) gene
AOAamoA_OTU5	KT368574.1	1	99.62	260	1	0	1	260	21	280	475	2e-130	Uncultured archaeon clone PrsNative95 ammonia monooxygenase (amoA) gene
AOAamoA_OTU5	KT368558.1	2	99.62	260	1	0	1	260	21	280	475	2e-130	Uncultured archaeon clone PrsNative78 ammonia monooxygenase (amoA) gene
AOAamoA_OTU5	KT368553.1	3	99.62	260	1	0	1	260	21	280	475	2e-130	Uncultured archaeon clone PrsNative73 ammonia monooxygenase (amoA) gene
AOAamoA_OTU5	KT368543.1	4	99.62	260	1	0	1	260	21	280	475	2e-130	Uncultured archaeon clone PrsNative63 ammonia monooxygenase (amoA) gene
AOAamoA_OTU5	KT368528.1	5	99.62	260	1	0	1	260	21	280	475	2e-130	Uncultured archaeon clone PrsNative46 ammonia monooxygenase (amoA) gene
AOAamoA_OTU5	KT368497.1	6	99.62	260	1	0	1	260	21	280	475	2e-130	Uncultured archaeon clone PrsNative12 ammonia monooxygenase (amoA) gene
AOAamoA_OTU5	KT368486.1	7	99.62	260	1	0	1	260	21	280	475	2e-130	Uncultured archaeon clone PrsNative1 ammonia monooxygenase (amoA) gene
AOAamoA_OTU5	KT210482.1	8	99.62	260	1	0	1	260	1	260	475	2e-130	Uncultured bacterium clone cren_OTU_6 ammonia monooxygenase (amoA) gene
AOAamoA_OTU5	KP984481.1	9	99.62	260	1	0	1	260	21	280	475	2e-130	Uncultured ammonia-oxidizing archaeon clone E1-34 ammonia monooxygenase subunit A (amoA) gene
AOAamoA_OTU5	KP167991.1	10	99.62	260	1	0	1	260	21	280	475	2e-130	Uncultured ammonia-oxidizing archaeon clone SHJ-72 ammonia monooxygenase subunit A (amoA) gene
AOAamoA_OTU6	HE797972.1	1	98.85	260	3	0	1	260	18	277	464	4e-127	Uncultured archaeon partial amoA gene for ammonium monooxygenase subunit A clone N18-A7
AOAamoA_OTU6	EU852680.1	2	98.85	260	3	0	1	260	21	280	464	4e-127	Uncultured archaeon clone PLANTA AR LF OTU1 ammonium monooxygenase alpha subunit (amoA) gene
AOAamoA_OTU6	KM117083.1	3	98.46	260	4	0	1	260	21	280	459	2e-125	Uncultured archaeon clone AOA-S4-10 ammonia monooxygenase (amoA) gene
AOAamoA_OTU6	HE798057.1	4	98.46	260	4	0	1	260	18	277	459	2e-125	Uncultured archaeon partial amoA gene for ammonium monooxygenase subunit A clone N19-A2
AOAamoA_OTU6	HE797995.1	5	98.46	260	4	0	1	260	18	277	459	2e-125	Uncultured archaeon partial amoA gene for ammonium monooxygenase subunit A clone N18-C8
AOAamoA_OTU6	HE797970.1	6	98.46	260	4	0	1	260	18	277	459	2e-125	Uncultured archaeon partial amoA gene for ammonium monooxygenase subunit A clone N18-A5
AOAamoA_OTU6	HE797965.1	7	98.46	260	4	0	1	260	18	277	459	2e-125	Uncultured archaeon partial amoA gene for ammonium monooxygenase subunit A clone N18-A11
AOAamoA_OTU6	EU852695.1	8	98.46	260	4	0	1	260	21	280	459	2e-125	Uncultured archaeon clone PLANTA AR DN OTU6 ammonium monooxygenase alpha subunit (amoA) gene
AOAamoA_OTU6	EU852681.1	9	98.46	260	4	0	1	260	21	280	459	2e-125	Uncultured archaeon clone PLANTA AR LF OTU4 ammonium monooxygenase alpha subunit (amoA) gene
AOAamoA_OTU6	EU852678.1	10	98.46	260	4	0	1	260	21	280	459	2e-125	Uncultured archaeon clone PLANTA AR LF OTU3 ammonium monooxygenase alpha subunit (amoA) gene
AOAamoA_OTU7	LN997825.1	1	100	260	0	0	1	260	18	277	481	4e-132	Uncultured archaeon partial amoA gene for ammonia monooxygenase clone A97_1-Freshwater_Lake_Croche-July
AOAamoA_OTU7	KC293273.1	2	100	260	0	0	1	260	15	274	481	4e-132	Uncultured archaeon clone AOA-804-205-14 putative ammonia monooxygenase subunit A (amoA) gene
AOAamoA_OTU7	HE798118.1	3	100	260	0	0	1	260	18	277	481	4e-132	Uncultured archaeon partial amoA gene for ammonium monooxygenase subunit A clone N19-F6
AOAamoA_OTU7	HE798063.1	4	100	260	0	0	1	260	18	277	481	4e-132	Uncultured archaeon partial amoA gene for ammonium monooxygenase subunit A clone N19-A8
AOAamoA_OTU7	FJ543368.1	5	100	259	0	0	2	260	1	259	479	1e-131	Uncultured crenarchaeote clone NoAdd-Sept13-39 ammonia monooxygenase subunit A (amoA) gene
AOAamoA_OTU7	FJ543367.1	6	100	259	0	0	2	260	1	259	479	1e-131	Uncultured crenarchaeote clone NoAdd-Sept13-37 ammonia monooxygenase subunit A (amoA) gene
AOAamoA_OTU7	FJ543318.1	7	100	259	0	0	2	260	1	259	479	1e-131	Uncultured crenarchaeote clone Urea-Oct8-21 ammonia monooxygenase subunit A (amoA) gene
AOAamoA_OTU7	FJ543296.1	8	100	259	0	0	2	260	1	259	479	1e-131	Uncultured crenarchaeote clone Urea-Oct8-27 ammonia monooxygenase subunit A (amoA) gene
AOAamoA_OTU7	FJ543269.1	9	100	259	0	0	2	260	1	259	479	1e-131	Uncultured crenarchaeote clone Urea-Oct8-36 ammonia monooxygenase subunit A (amoA) gene
AOAamoA_OTU7	FJ543240.1	10	100	259	0	0	2	260	1	259	479	1e-131	Uncultured crenarchaeote clone Molasses-Sept23-30 ammonia monooxygenase subunit A (amoA) gene
AOAamoA_OTU8	LN997822.1	1	100	260	0	0	1	260	18	277	481	4e-132	Uncultured archaeon partial amoA gene for ammonia monooxygenase clone A46_8-Freshwater_Lake_Croche-February
AOAamoA_OTU8	JQ365842.1	2	100	260	0	0	1	260	1	260	481	4e-132	Uncultured thaumarchaeote clone D_AOAc_20 putative ammonia monooxygenase subunit A (amoA) mRNA
AOAamoA_OTU8	HE797998.1	3	100	259	0	0	2	260	1	259	479	1e-131	Uncultured archaeon partial amoA gene for ammonium monooxygenase subunit A clone N18-D10
AOAamoA_OTU8	KC293227.1	4	99.62	260	1	0	1	260	15	274	475	2e-130	Uncultured archaeon clone AOA-834-205-17 putative ammonia monooxygenase subunit A (amoA) gene
AOAamoA_OTU8	KC293230.1	5	99.62	260	1	0	1	260	15	274	475	2e-130	Uncultured archaeon clone AOA-834-205-20 putative ammonia monooxygenase subunit A (amoA) gene
AOAamoA_OTU8	JN418138.1	6	99.62	260	1	0	1	260	1	260	475	2e-130	Uncultured crenarchaeote clone cl24_TRF166_556 ammonia monooxygenase subunit A (amoA) gene
AOAamoA_OTU8	JQ365843.1	7	99.62	260	1	0	1	260	1	260	475	2e-130	Uncultured thaumarchaeote clone D_AOAc_21 putative ammonia monooxygenase subunit A (amoA) mRNA
AOAamoA_OTU8	JQ365848.1	8	99.62	260	1	0	1	260	1	260	475	2e-130	Uncultured thaumarchaeote clone D_AOAc_28 putative ammonia monooxygenase subunit A (amoA) mRNA
AOAamoA_OTU8	JQ365817.1	9	99.62	260	1	0	1	260	1	260	475	2e-130	Uncultured thaumarchaeote clone M_AOA_26 putative ammonia monooxygenase subunit A (amoA) gene
AOAamoA_OTU8	JQ365833.1	10	99.62	260	1	0	1	260	1	260	475	2e-130	Uncultured thaumarchaeote clone D_AOAc_11 putative ammonia monooxygenase subunit A (amoA) mRNA
AOAamoA_OTU9	KJ152871.1	1	99.61	259	1	0	2	260	1	259	473	6e-130	Uncultured crenarchaeote clone H4-1_20N putative ammonia monooxygenase subunit A (amoA) gene
AOAamoA_OTU9	KJ152859.1	2	99.22	256	2	0	5	260	1	256	462	1e-126	Uncultured crenarchaeote clone H4-1_21A putative ammonia monooxygenase subunit A (amoA) gene
AOAamoA_OTU9	KJ152842.1	3	98.84	259	3	0	2	260	1	259	462	1e-126	Uncultured crenarchaeote clone H4-1_1A putative ammonia monooxygenase subunit A (amoA) gene
AOAamoA_OTU9	KP167788.1	4	96.54	260	9	0	1	260	21	280	431	4e-117	Uncultured ammonia-oxidizing archaeon clone DH-13 ammonia monooxygenase subunit A (amoA) gene
AOAamoA_OTU9	KM000692.1	5	96.54	260	9	0	1	260	1	260	431	4e-117	Uncultured crenarchaeote clone Arch-EMP0093-F02 ammonia monooxygenase subunit A (amoA) gene
AOAamoA_OTU9	KM000633.1	6	96.54	260	9	0	1	260	1	260	431	4e-117	Uncultured crenarchaeote clone Arch-EMP0067-G05 ammonia monooxygenase subunit A (amoA) gene
AOAamoA_OTU9	KM000613.1	7	96.54	260	9	0	1	260	1	260	431	4e-117	Uncultured crenarchaeote clone Arch-EMP0067-C06 ammonia monooxygenase subunit A (amoA) gene
AOAamoA_OTU9	KM000597.1	8	96.54	260	9	0	1	260	1	260	431	4e-117	Uncultured crenarchaeote clone Arch-EMP0067-A01 ammonia monooxygenase subunit A (amoA) gene
AOAamoA_OTU9	KM000554.1	9	96.54	260	9	0	1	260	1	260	431	4e-117	Uncultured crenarchaeote clone Arch-EMP0046-A03 ammonia monooxygenase subunit A (amoA) gene
AOAamoA_OTU9	KM000616.1	10	96.15	260	10	0	1	260	1	260	425	2e-115	Uncultured crenarchaeote clone Arch-EMP0067-D03 ammonia monooxygenase subunit A (amoA) gene
AOAamoA_OTU10	GQ502914.1	1	98.85	260	2	1	1	260	614	356	462	1e-126	Uncultured archaeon clone Shale5 ammonia monooxygenase subunit A-like (amoA) gene
AOAamoA_OTU10	GQ502913.1	2	98.85	260	2	1	1	260	614	356	462	1e-126	Uncultured archaeon clone Shale2 ammonia monooxygenase subunit A-like (amoA) gene
AOAamoA_OTU10	GQ502917.1	3	98.08	260	5	0	1	260	615	356	453	8e-124	Uncultured archaeon clone Shale12 ammonia monooxygenase subunit A (amoA) gene
AOAamoA_OTU10	GQ502915.1	4	98.08	260	5	0	1	260	601	342	453	8e-124	Uncultured archaeon clone Shale10 ammonia monooxygenase subunit A (amoA) gene
AOAamoA_OTU10	JQ312227.1	5	97.31	260	7	0	1	260	21	280	442	2e-120	Uncultured ammonia-oxidizing archaeon clone HYWAOA31 ammonia monooxygenase subunit A (amoA) gene
AOAamoA_OTU10	KF916692.1	6	97.27	256	7	0	5	260	1	256	435	3e-118	Uncultured archaeon clone AOA-XC17 ammonia monooxygenase gene
AOAamoA_OTU10	JX427548.1	7	95.38	260	12	0	1	260	9	268	414	4e-112	Uncultured archaeon clone CS ammonia monooxygenase subunit A (amoA) gene
AOAamoA_OTU10	JF935605.1	8	95.38	260	12	0	1	260	18	277	414	4e-112	Uncultured crenarchaeote clone V-B3 ammonia monooxygenase (amoA) gene
AOAamoA_OTU10	JN418146.1	9	95	260	13	0	1	260	1	260	409	2e-110	Uncultured crenarchaeote clone cl33_TRF166_219 ammonia monooxygenase subunit A (amoA) gene
AOAamoA_OTU10	JN418135.1	10	95	260	13	0	1	260	1	260	409	2e-110	Uncultured crenarchaeote clone cl21_TRF166_629 ammonia monooxygenase subunit A (amoA) gene
AOAamoA_OTU11	KP984496.1	1	99.62	260	1	0	1	260	21	280	475	2e-130	Uncultured ammonia-oxidizing archaeon clone E5-7 ammonia monooxygenase subunit A (amoA) gene
AOAamoA_OTU11	JX892963.1	2	99.62	260	1	0	1	260	1	260	475	2e-130	Uncultured crenarchaeote clone AO155-1751_B08 ammonia monooxygenase subunit A (amoA) gene
AOAamoA_OTU11	GQ142666.1	3	99.62	260	1	0	1	260	21	280	475	2e-130	Uncultured ammonia-oxidizing archaeon clone AOAdr-30 ammonia monooxygenase subunit A-like (amoA) gene
AOAamoA_OTU11	GQ142555.1	4	99.62	260	1	0	1	260	21	280	475	2e-130	Uncultured ammonia-oxidizing archaeon clone AOAdr-134 ammonia monooxygenase subunit A-like (amoA) gene
AOAamoA_OTU11	GQ142417.1	5	99.62	260	1	0	1	260	21	280	475	2e-130	Uncultured ammonia-oxidizing archaeon clone AOAd-90 ammonia monooxygenase subunit A-like (amoA) gene
AOAamoA_OTU11	GQ142384.1	6	99.62	260	1	0	1	260	21	280	475	2e-130	Uncultured ammonia-oxidizing archaeon clone AOAd-655 ammonia monooxygenase subunit A-like (amoA) gene
AOAamoA_OTU11	GQ142259.1	7	99.62	260	1	0	1	260	21	280	475	2e-130	Uncultured ammonia-oxidizing archaeon clone AOAd-361 ammonia monooxygenase subunit A-like (amoA) gene
AOAamoA_OTU11	JF957075.1	8	99.61	259	1	0	2	260	1	259	473	6e-130	Uncultured ammonia-oxidizing crenarchaeote clone OTU_513b ammonia monooxygenase subunit A (amoA) gene
AOAamoA_OTU11	JX023522.1	9	99.23	260	2	0	1	260	1	260	470	8e-129	Uncultured crenarchaeote clone Aoa60-1751_D02 ammonia monooxygenase subunit A (amoA) gene
AOAamoA_OTU11	GQ143106.1	10	99.23	260	2	0	1	260	21	280	470	8e-129	Uncultured ammonia-oxidizing archaeon clone AOAu-326 ammonia monooxygenase subunit A-like (amoA) gene
AOAamoA_OTU12	HE598572.1	1	100	259	0	0	2	260	1	259	479	1e-131	Uncultured archaeon partial amoA gene for ammonium monooxygenase subunit A clone 20AprC4
AOAamoA_OTU12	HE598681.1	2	99.61	259	1	0	2	260	1	259	473	6e-130	Uncultured archaeon partial amoA gene for ammonium monooxygenase subunit A clone SlushA6
AOAamoA_OTU12	HE598578.1	3	99.61	259	1	0	2	260	1	259	473	6e-130	Uncultured archaeon partial amoA gene for ammonium monooxygenase subunit A clone 20AprD1
AOAamoA_OTU12	FN773424.1	4	99.61	259	1	0	2	260	1	259	473	6e-130	Uncultured archaeon partial amoA gene for ammonium monooxygenase subunit A clone NH11
AOAamoA_OTU12	HE598584.1	5	99.23	259	2	0	2	260	1	259	468	3e-128	Uncultured archaeon partial amoA gene for ammonium monooxygenase subunit A clone 20SepD10
AOAamoA_OTU12	LN997818.1	6	98.85	260	3	0	1	260	18	277	464	4e-127	Uncultured archaeon partial amoA gene for ammonia monooxygenase clone A2_1-Freshwater_Lake_Croche-October
AOAamoA_OTU12	HE798098.1	7	98.84	259	3	0	2	260	1	259	462	1e-126	Uncultured archaeon partial amoA gene for ammonium monooxygenase subunit A clone N19-D9
AOAamoA_OTU12	HE598586.1	8	98.84	259	3	0	2	260	1	259	462	1e-126	Uncultured archaeon partial amoA gene for ammonium monooxygenase subunit A clone 20SepD12
AOAamoA_OTU12	FN773423.1	9	98.84	259	3	0	2	260	1	259	462	1e-126	Uncultured archaeon partial amoA gene for ammonium monooxygenase subunit A clone NH9
AOAamoA_OTU12	FN773420.1	10	98.84	259	3	0	2	260	1	259	462	1e-126	Uncultured archaeon partial amoA gene for ammonium monooxygenase subunit A clone NF5
AOAamoA_OTU13	KC962892.1	1	98.85	260	3	0	1	260	20	279	464	4e-127	Uncultured thaumarchaeote clone AOA_125_12 ammonia monooxygenase (amoA) gene
AOAamoA_OTU13	HE797997.1	2	98.85	260	3	0	1	260	18	277	464	4e-127	Uncultured archaeon partial amoA gene for ammonium monooxygenase subunit A clone N18-D1
AOAamoA_OTU13	JN179500.1	3	98.85	260	3	0	1	260	12	271	464	4e-127	Uncultured archaeon clone A6702 ammonia monooxygenase (amoA) gene
AOAamoA_OTU13	HM364026.1	4	98.85	260	3	0	1	260	17	276	464	4e-127	Uncultured archaeon clone ES-Core-VM2-E03 ammonia monooxygenase subunit A (amoA) gene
AOAamoA_OTU13	HM364018.1	5	98.85	260	3	0	1	260	17	276	464	4e-127	Uncultured archaeon clone ES-Core-VM2-C02 ammonia monooxygenase subunit A (amoA) gene
AOAamoA_OTU13	FN773403.1	6	98.85	260	3	0	1	260	1	260	464	4e-127	Uncultured archaeon partial amoA gene for ammonium monooxygenase subunit A clone NF6
AOAamoA_OTU13	KP736288.1	7	98.84	259	3	0	2	260	1	259	462	1e-126	Uncultured archaeon clone CB2-Laoa1 ammonia monooxygenase gene
AOAamoA_OTU13	HE598671.1	8	98.84	259	3	0	2	260	1	259	462	1e-126	Uncultured archaeon partial amoA gene for ammonium monooxygenase subunit A clone NSepF7
AOAamoA_OTU13	HE598662.1	9	99.22	256	2	0	5	260	1	256	462	1e-126	Uncultured archaeon partial amoA gene for ammonium monooxygenase subunit A clone 60SepH4
AOAamoA_OTU13	HE598625.1	10	98.84	259	3	0	2	260	1	259	462	1e-126	Uncultured archaeon partial amoA gene for ammonium monooxygenase subunit A clone 60AprD8
AOAamoA_OTU14	KT368647.1	1	99.23	260	2	0	1	260	21	280	470	8e-129	Uncultured archaeon clone PatNative76 ammonia monooxygenase (amoA) gene
AOAamoA_OTU14	KT368342.1	2	99.23	260	2	0	1	260	21	280	470	8e-129	Uncultured archaeon clone WheatCorn1 ammonia monooxygenase (amoA) gene
AOAamoA_OTU14	KR936072.1	3	99.23	260	2	0	1	260	1	260	470	8e-129	Uncultured archaeon clone HN05 AmoA gene
AOAamoA_OTU14	KP084977.1	4	99.23	260	2	0	1	260	21	280	470	8e-129	Uncultured archaeon clone AOAPatersonP14Control_AONSam31 AmoA (amoA) gene
AOAamoA_OTU14	KP084960.1	5	99.23	260	2	0	1	260	21	280	470	8e-129	Uncultured archaeon clone AOAPatersonP14Control_AONSam23 AmoA (amoA) gene
AOAamoA_OTU14	KP084937.1	6	99.23	260	2	0	1	260	21	280	470	8e-129	Uncultured archaeon clone AOAPatersonP14Control_AONSamp6 AmoA (amoA) gene
AOAamoA_OTU14	KP084901.1	7	99.23	260	2	0	1	260	21	280	470	8e-129	Uncultured archaeon clone AOAPatersonP22Fert_AOPSa132 AmoA (amoA) gene
AOAamoA_OTU14	KP084873.1	8	99.23	260	2	0	1	260	21	280	470	8e-129	Uncultured archaeon clone AOAPatersonP22Fert_AOPSa117 AmoA (amoA) gene
AOAamoA_OTU14	KP084658.1	9	99.23	260	2	0	1	260	21	280	470	8e-129	Uncultured archaeon clone AOAPatersonP05Fert_AAPYyyyy AmoA (amoA) gene
AOAamoA_OTU14	KP084474.1	10	99.23	260	2	0	1	260	21	280	470	8e-129	Uncultured archaeon clone AOAPatersonP04Control_PtNSam71 AmoA (amoA) gene
AOAamoA_OTU15	JQ403984.1	1	99.22	258	2	0	3	260	35	292	466	1e-127	Uncultured archaeon clone 18N_96 ammonia monooxygenase alpha subunit (amoA) gene
AOAamoA_OTU15	JQ403982.1	2	99.22	258	2	0	3	260	24	281	466	1e-127	Uncultured archaeon clone 18N_93 ammonia monooxygenase alpha subunit (amoA) gene
AOAamoA_OTU15	JQ404263.1	3	98.45	258	4	0	3	260	24	281	455	2e-124	Uncultured archaeon clone 18C_75 ammonia monooxygenase alpha subunit (amoA) gene
AOAamoA_OTU15	JQ403962.1	4	98.45	258	4	0	3	260	23	280	455	2e-124	Uncultured archaeon clone 18N_35 ammonia monooxygenase alpha subunit (amoA) gene
AOAamoA_OTU15	JQ403958.1	5	98.45	258	4	0	3	260	22	279	455	2e-124	Uncultured archaeon clone 18N_29 ammonia monooxygenase alpha subunit (amoA) gene
AOAamoA_OTU15	JQ403946.1	6	98.45	258	4	0	3	260	21	278	455	2e-124	Uncultured archaeon clone 18N_10 ammonia monooxygenase alpha subunit (amoA) gene
AOAamoA_OTU15	JQ403846.1	7	98.45	258	4	0	3	260	34	291	455	2e-124	Uncultured archaeon clone 18C_79 ammonia monooxygenase alpha subunit (amoA) gene
AOAamoA_OTU15	JQ403839.1	8	98.45	258	4	0	3	260	24	281	455	2e-124	Uncultured archaeon clone 18C_70 ammonia monooxygenase alpha subunit (amoA) gene
AOAamoA_OTU15	JQ403825.1	9	98.45	258	4	0	3	260	34	291	455	2e-124	Uncultured archaeon clone 18C_54 ammonia monooxygenase alpha subunit (amoA) gene
AOAamoA_OTU15	KF004200.1	10	98.06	258	5	0	3	260	22	279	449	1e-122	Uncultured archaeon clone 7-59 ammonia monooxygenase subunit A (amoA) gene
AOAamoA_OTU17	KF476689.1	1	98.08	260	5	0	1	260	21	280	453	8e-124	Uncultured thaumarchaeote clone CRCISA-36 ammonia monooxygenase subunit A (amoA) gene
AOAamoA_OTU17	HE798121.1	2	98.08	260	5	0	1	260	18	277	453	8e-124	Uncultured archaeon partial amoA gene for ammonium monooxygenase subunit A clone N19-F9
AOAamoA_OTU17	HE798093.1	3	98.08	260	5	0	1	260	18	277	453	8e-124	Uncultured archaeon partial amoA gene for ammonium monooxygenase subunit A clone N19-D4
AOAamoA_OTU17	HE798073.1	4	98.08	260	5	0	1	260	18	277	453	8e-124	Uncultured archaeon partial amoA gene for ammonium monooxygenase subunit A clone N19-B7
AOAamoA_OTU17	HE798071.1	5	98.08	260	5	0	1	260	18	277	453	8e-124	Uncultured archaeon partial amoA gene for ammonium monooxygenase subunit A clone N19-B4
AOAamoA_OTU17	HE798069.1	6	98.08	260	5	0	1	260	18	277	453	8e-124	Uncultured archaeon partial amoA gene for ammonium monooxygenase subunit A clone N19-B2
AOAamoA_OTU17	HE798062.1	7	98.08	260	5	0	1	260	18	277	453	8e-124	Uncultured archaeon partial amoA gene for ammonium monooxygenase subunit A clone N19-A7
AOAamoA_OTU17	HE798058.1	8	98.08	260	5	0	1	260	18	277	453	8e-124	Uncultured archaeon partial amoA gene for ammonium monooxygenase subunit A clone N19-A3
AOAamoA_OTU17	HE798039.1	9	98.08	260	5	0	1	260	18	277	453	8e-124	Uncultured archaeon partial amoA gene for ammonium monooxygenase subunit A clone N18-G7
AOAamoA_OTU17	HE798026.1	10	98.08	260	5	0	1	260	18	277	453	8e-124	Uncultured archaeon partial amoA gene for ammonium monooxygenase subunit A clone N18-F5
AOAamoA_OTU18	JX488443.1	1	97.31	260	7	0	1	260	21	280	442	2e-120	Uncultured archaeon clone GHL2_S_AOA_30 ammonia monooxygenase subunit A (amoA) gene
AOAamoA_OTU18	HE598619.1	2	97.67	257	6	0	2	258	1	257	442	2e-120	Uncultured archaeon partial amoA gene for ammonium monooxygenase subunit A clone 60AprD2
AOAamoA_OTU18	FJ543366.1	3	97.67	257	6	0	2	258	1	257	442	2e-120	Uncultured crenarchaeote clone NoAdd-Sept13-2 ammonia monooxygenase subunit A (amoA) gene
AOAamoA_OTU18	FJ543363.1	4	97.67	257	6	0	2	258	1	257	442	2e-120	Uncultured crenarchaeote clone NoAdd-Sept13-11 ammonia monooxygenase subunit A (amoA) gene
AOAamoA_OTU18	FJ543320.1	5	97.67	257	6	0	2	258	1	257	442	2e-120	Uncultured crenarchaeote clone Urea-Oct8-17 ammonia monooxygenase subunit A (amoA) gene
AOAamoA_OTU18	FJ543311.1	6	97.67	257	6	0	2	258	1	257	442	2e-120	Uncultured crenarchaeote clone Urea-Oct8-28 ammonia monooxygenase subunit A (amoA) gene
AOAamoA_OTU18	FJ543310.1	7	97.67	257	6	0	2	258	1	257	442	2e-120	Uncultured crenarchaeote clone Urea-Oct8-23 ammonia monooxygenase subunit A (amoA) gene
AOAamoA_OTU18	FJ543300.1	8	97.67	257	6	0	2	258	1	257	442	2e-120	Uncultured crenarchaeote clone Urea-Oct8-10 ammonia monooxygenase subunit A (amoA) gene
AOAamoA_OTU18	FJ543298.1	9	97.67	257	6	0	2	258	1	257	442	2e-120	Uncultured crenarchaeote clone Urea-Oct8-4 ammonia monooxygenase subunit A (amoA) gene
AOAamoA_OTU18	FJ543292.1	10	97.67	257	6	0	2	258	1	257	442	2e-120	Uncultured crenarchaeote clone Urea-Oct8-51 ammonia monooxygenase subunit A (amoA) gene
AOAamoA_OTU19	KM000691.1	1	96.92	260	8	0	1	260	1	260	436	8e-119	Uncultured crenarchaeote clone Arch-EMP0093-F01 ammonia monooxygenase subunit A (amoA) gene
AOAamoA_OTU19	KF537070.1	2	96.93	261	6	2	1	260	21	280	436	8e-119	Uncultured crenarchaeote clone N-AOA-20 ammonia monooxygenase subunit A (amoA) gene
AOAamoA_OTU19	KF476664.1	3	96.93	261	6	2	1	260	21	280	436	8e-119	Uncultured thaumarchaeote clone CRCISA-07 ammonia monooxygenase subunit A (amoA) gene
AOAamoA_OTU19	HE798106.1	4	96.92	260	8	0	1	260	18	277	436	8e-119	Uncultured archaeon partial amoA gene for ammonium monooxygenase subunit A clone N19-E5
AOAamoA_OTU19	HE798022.1	5	96.92	260	8	0	1	260	18	277	436	8e-119	Uncultured archaeon partial amoA gene for ammonium monooxygenase subunit A clone N18-F10
AOAamoA_OTU19	KJ152898.1	6	96.91	259	8	0	2	260	1	259	435	3e-118	Uncultured crenarchaeote clone H5-1_12N putative ammonia monooxygenase subunit A (amoA) gene
AOAamoA_OTU19	KJ152890.1	7	96.91	259	8	0	2	260	1	259	435	3e-118	Uncultured crenarchaeote clone H5-1_20A putative ammonia monooxygenase subunit A (amoA) gene
AOAamoA_OTU19	KJ152882.1	8	96.91	259	8	0	2	260	1	259	435	3e-118	Uncultured crenarchaeote clone H5-1_11A putative ammonia monooxygenase subunit A (amoA) gene
AOAamoA_OTU19	KJ152867.1	9	96.91	259	8	0	2	260	1	259	435	3e-118	Uncultured crenarchaeote clone H4-1_15N putative ammonia monooxygenase subunit A (amoA) gene
AOAamoA_OTU19	KJ152851.1	10	96.91	259	8	0	2	260	1	259	435	3e-118	Uncultured crenarchaeote clone H4-1_11A putative ammonia monooxygenase subunit A (amoA) gene

## Sheet: Supplemental Table S5
Supplemental Table S5: Top BLAST hits for the Thaumarchaeota taxa-specific 16S rRNA OTU sequences against the NCBI nt database.
OTU ID	Accession Number	BLAST Hit Number	% Identity	Alignment Length	Number of Mismatches	Number of Gap Openings	Start of Alignement in Query	End of Alignement in Query	Start of Alignement in Subject	End of Alignment in Subject	Bit Score	E-Value	Sequence ID
Arch16SrRNA_OTU2	KF445489.1	1	100	375	0	0	1	375	248	622	693	0	Uncultured archaeon clone QRS_2 16S ribosomal RNA gene
Arch16SrRNA_OTU2	JX196225.1	2	100	375	0	0	1	375	342	716	693	0	Uncultured archaeon clone IMCUGW13A29 16S ribosomal RNA gene
Arch16SrRNA_OTU2	JF437916.1	3	100	375	0	0	1	375	316	690	693	0	Uncultured archaeon clone 1Carch20b 16S ribosomal RNA gene
Arch16SrRNA_OTU2	JF437911.1	4	100	375	0	0	1	375	174	548	693	0	Uncultured archaeon clone 1Barch9b 16S ribosomal RNA gene
Arch16SrRNA_OTU2	JF437908.1	5	100	375	0	0	1	375	158	532	693	0	Uncultured archaeon clone 3-1Aarch21 16S ribosomal RNA gene
Arch16SrRNA_OTU2	JF437904.1	6	100	375	0	0	1	375	300	674	693	0	Uncultured archaeon clone 3-1Aarch14 16S ribosomal RNA gene
Arch16SrRNA_OTU2	JF437900.1	7	100	375	0	0	1	375	300	674	693	0	Uncultured archaeon clone 3-1Aarch7 16S ribosomal RNA gene
Arch16SrRNA_OTU2	FJ182212.1	8	100	375	0	0	1	375	51	425	693	0	Uncultured crenarchaeote isolate DGGE gel band Hm4 16S ribosomal RNA gene
Arch16SrRNA_OTU2	KT461129.1	9	99.73	375	1	0	1	375	265	639	688	0	Uncultured archaeon clone AGR1005 16S ribosomal RNA gene
Arch16SrRNA_OTU2	KT461118.1	10	99.73	375	1	0	1	375	265	639	688	0	Uncultured archaeon clone AFO15001 16S ribosomal RNA gene
Arch16SrRNA_OTU8	LK025957.1	1	100	375	0	0	1	375	320	694	693	0	Uncultured archaeon partial 16S rRNA gene, clone ACon5P22G12
Arch16SrRNA_OTU8	HG325719.1	2	100	375	0	0	1	375	323	697	693	0	Uncultured archaeon partial 16S rRNA gene, clone 5AEH05
Arch16SrRNA_OTU8	HG325700.1	3	100	375	0	0	1	375	325	699	693	0	Uncultured archaeon partial 16S rRNA gene, clone 5AEF10
Arch16SrRNA_OTU8	HG325697.1	4	100	375	0	0	1	375	325	699	693	0	Uncultured archaeon partial 16S rRNA gene, clone 5AEF07
Arch16SrRNA_OTU8	HG325682.1	5	100	375	0	0	1	375	325	699	693	0	Uncultured archaeon partial 16S rRNA gene, clone 5AEE04
Arch16SrRNA_OTU8	HG325652.1	6	100	375	0	0	1	375	325	699	693	0	Uncultured archaeon partial 16S rRNA gene, clone 5AEB07
Arch16SrRNA_OTU8	HG325646.1	7	100	375	0	0	1	375	324	698	693	0	Uncultured archaeon partial 16S rRNA gene, clone 5AEB01
Arch16SrRNA_OTU8	HF951951.1	8	100	375	0	0	1	375	323	697	693	0	Uncultured archaeon partial 16S rRNA gene, clone CR04-G10
Arch16SrRNA_OTU8	HF951929.1	9	100	375	0	0	1	375	323	697	693	0	Uncultured archaeon partial 16S rRNA gene, clone CR04-D2
Arch16SrRNA_OTU8	HF951916.1	10	100	375	0	0	1	375	323	697	693	0	Uncultured archaeon partial 16S rRNA gene, clone CR04-B6
Arch16SrRNA_OTU9	LK025957.1	1	99.73	375	1	0	1	375	320	694	688	0	Uncultured archaeon partial 16S rRNA gene, clone ACon5P22G12
Arch16SrRNA_OTU9	HG325719.1	2	99.73	375	1	0	1	375	323	697	688	0	Uncultured archaeon partial 16S rRNA gene, clone 5AEH05
Arch16SrRNA_OTU9	HG325700.1	3	99.73	375	1	0	1	375	325	699	688	0	Uncultured archaeon partial 16S rRNA gene, clone 5AEF10
Arch16SrRNA_OTU9	HG325697.1	4	99.73	375	1	0	1	375	325	699	688	0	Uncultured archaeon partial 16S rRNA gene, clone 5AEF07
Arch16SrRNA_OTU9	HG325682.1	5	99.73	375	1	0	1	375	325	699	688	0	Uncultured archaeon partial 16S rRNA gene, clone 5AEE04
Arch16SrRNA_OTU9	HG325652.1	6	99.73	375	1	0	1	375	325	699	688	0	Uncultured archaeon partial 16S rRNA gene, clone 5AEB07
Arch16SrRNA_OTU9	HG325646.1	7	99.73	375	1	0	1	375	324	698	688	0	Uncultured archaeon partial 16S rRNA gene, clone 5AEB01
Arch16SrRNA_OTU9	HF951951.1	8	99.73	375	1	0	1	375	323	697	688	0	Uncultured archaeon partial 16S rRNA gene, clone CR04-G10
Arch16SrRNA_OTU9	HF951929.1	9	99.73	375	1	0	1	375	323	697	688	0	Uncultured archaeon partial 16S rRNA gene, clone CR04-D2
Arch16SrRNA_OTU9	HF951916.1	10	99.73	375	1	0	1	375	323	697	688	0	Uncultured archaeon partial 16S rRNA gene, clone CR04-B6
Arch16SrRNA_OTU20	KP866359.1	1	99.47	376	2	0	1	376	344	719	684	0	Uncultured thaumarchaeote clone FM_28Aug11_CL_8 16S ribosomal RNA gene
Arch16SrRNA_OTU20	LN532024.1	2	99.47	376	2	0	1	376	12	387	684	0	Uncultured bacterium partial 16S rRNA gene, isolate Mineral.bttm.1.6.1.4_448991
Arch16SrRNA_OTU20	LN516021.1	3	99.47	376	2	0	1	376	12	387	684	0	Uncultured bacterium partial 16S rRNA gene, isolate Mineral.bttm.1.4.1.2_27487
Arch16SrRNA_OTU20	LN528054.1	4	99.47	376	2	0	1	376	12	387	684	0	Uncultured bacterium partial 16S rRNA gene, isolate Mineral.bttm.1.6.1.4_271309
Arch16SrRNA_OTU20	LN541754.1	5	99.47	376	2	0	1	376	12	387	684	0	Uncultured bacterium partial 16S rRNA gene, isolate Mineral.top.2.1.6_23660
Arch16SrRNA_OTU20	LN541223.1	6	99.47	376	2	0	1	376	12	387	684	0	Uncultured bacterium partial 16S rRNA gene, isolate Mineral.top.2.1.6_1770
Arch16SrRNA_OTU20	LN540972.1	7	99.47	376	2	0	1	376	12	387	684	0	Uncultured bacterium partial 16S rRNA gene, isolate Mineral.top.1.6.1.4_440112
Arch16SrRNA_OTU20	LN526531.1	8	99.47	376	2	0	1	376	12	387	684	0	Uncultured bacterium partial 16S rRNA gene, isolate Mineral.bttm.1.6.1.4_200962
Arch16SrRNA_OTU20	LN525464.1	9	99.47	376	2	0	1	376	12	387	684	0	Uncultured bacterium partial 16S rRNA gene, isolate Mineral.bttm.1.6.1.4_151509
Arch16SrRNA_OTU20	LN550966.1	10	99.47	376	2	0	1	376	12	387	684	0	Uncultured bacterium partial 16S rRNA gene, isolate Mineral.top.2.1.6_412563
Arch16SrRNA_OTU24	HE795996.1	1	100	375	0	0	1	375	328	702	693	0	Uncultured archaeon partial 16S rRNA gene, clone N9-A1
Arch16SrRNA_OTU24	AB294262.1	2	100	375	0	0	1	375	325	699	693	0	Uncultured archaeon gene for 16S rRNA, clone: SWA06
Arch16SrRNA_OTU24	AB583858.1	3	99.73	375	1	0	1	375	5	379	689	0	Uncultured archaeon gene for 16S rDNA, clone: ca_6
Arch16SrRNA_OTU24	HE796062.1	4	99.73	375	1	0	1	375	329	703	688	0	Uncultured archaeon partial 16S rRNA gene, clone N9-F7
Arch16SrRNA_OTU24	HE796044.1	5	99.73	375	1	0	1	375	328	702	688	0	Uncultured archaeon partial 16S rRNA gene, clone N9-E12
Arch16SrRNA_OTU24	JF835158.1	6	99.73	375	1	0	1	375	292	666	688	0	Uncultured archaeon clone IG1E02 16S ribosomal RNA gene
Arch16SrRNA_OTU24	AB550811.1	7	99.73	375	1	0	1	375	266	640	688	0	Uncultured archaeon gene for 16S ribosomal RNA, clone: NG-W-081028_3-5
Arch16SrRNA_OTU24	HE589652.1	8	99.47	375	2	0	1	375	343	717	682	0	Uncultured archaeon partial 16S rRNA gene, clone N17-C3
Arch16SrRNA_OTU24	GU366898.1	9	99.47	375	2	0	1	375	327	701	682	0	Uncultured archaeon clone CHDF A4 16S ribosomal RNA gene
Arch16SrRNA_OTU24	EU306997.1	10	99.47	375	2	0	1	375	344	718	682	0	Uncultured crenarchaeote clone ArcB_cA05 16S ribosomal RNA gene
Arch16SrRNA_OTU25	KP308700.1	1	100	376	0	0	1	376	4924	4549	695	0	Uncultured archaeon clone RBG_16_scaffold_36611 genomic sequence
Arch16SrRNA_OTU25	LN526400.1	2	100	376	0	0	1	376	12	387	695	0	Uncultured bacterium partial 16S rRNA gene, isolate Mineral.bttm.1.6.1.4_194403
Arch16SrRNA_OTU25	LN523815.1	3	100	376	0	0	1	376	12	387	695	0	Uncultured bacterium partial 16S rRNA gene, isolate Mineral.bttm.1.6.1.4_73010
Arch16SrRNA_OTU25	HF951791.1	4	100	376	0	0	1	376	323	698	695	0	Uncultured archaeon partial 16S rRNA gene, clone CR01-C2
Arch16SrRNA_OTU25	HF951782.1	5	100	376	0	0	1	376	323	698	695	0	Uncultured archaeon partial 16S rRNA gene, clone CR01-B3
Arch16SrRNA_OTU25	KC955189.1	6	100	376	0	0	1	376	266	641	695	0	Uncultured archaeon clone A09 16S ribosomal RNA gene
Arch16SrRNA_OTU25	KC955182.1	7	100	376	0	0	1	376	266	641	695	0	Uncultured archaeon clone A01 16S ribosomal RNA gene
Arch16SrRNA_OTU25	KC476274.1	8	100	376	0	0	1	376	251	626	695	0	Uncultured archaeon clone MVA27 16S ribosomal RNA gene
Arch16SrRNA_OTU25	HE796567.1	9	100	376	0	0	1	376	325	700	695	0	Uncultured archaeon partial 16S rRNA gene, clone N13-C7
Arch16SrRNA_OTU25	HE796559.1	10	100	376	0	0	1	376	325	700	695	0	Uncultured archaeon partial 16S rRNA gene, clone N13-C10
Arch16SrRNA_OTU26	KP866358.1	1	100	376	0	0	1	376	344	719	695	0	Uncultured thaumarchaeote clone FM_28Aug11_CL_7 16S ribosomal RNA gene
Arch16SrRNA_OTU26	KP866333.1	2	100	376	0	0	1	376	344	719	695	0	Uncultured thaumarchaeote clone FM_28Aug11_CL_15 16S ribosomal RNA gene
Arch16SrRNA_OTU26	KT583768.1	3	100	376	0	0	1	376	30	405	695	0	Uncultured archaeon clone S8_91 16S ribosomal RNA gene
Arch16SrRNA_OTU26	LN543625.1	4	100	376	0	0	1	376	12	387	695	0	Uncultured bacterium partial 16S rRNA gene, isolate Mineral.top.2.1.6_106386
Arch16SrRNA_OTU26	LN527857.1	5	100	376	0	0	1	376	12	387	695	0	Uncultured bacterium partial 16S rRNA gene, isolate Mineral.bttm.1.6.1.4_262211
Arch16SrRNA_OTU26	LN526557.1	6	100	376	0	0	1	376	12	387	695	0	Uncultured bacterium partial 16S rRNA gene, isolate Mineral.bttm.1.6.1.4_202108
Arch16SrRNA_OTU26	LN526202.1	7	100	376	0	0	1	376	12	387	695	0	Uncultured bacterium partial 16S rRNA gene, isolate Mineral.bttm.1.6.1.4_184157
Arch16SrRNA_OTU26	LN525873.1	8	100	376	0	0	1	376	12	387	695	0	Uncultured bacterium partial 16S rRNA gene, isolate Mineral.bttm.1.6.1.4_169819
Arch16SrRNA_OTU26	LN525496.1	9	100	376	0	0	1	376	12	387	695	0	Uncultured bacterium partial 16S rRNA gene, isolate Mineral.bttm.1.6.1.4_152760
Arch16SrRNA_OTU26	LN525182.1	10	100	376	0	0	1	376	12	387	695	0	Uncultured bacterium partial 16S rRNA gene, isolate Mineral.bttm.1.6.1.4_137104
Arch16SrRNA_OTU45	KU297819.1	1	100	375	0	0	1	375	178	552	693	0	Uncultured archaeon clone QL-15-OTU34 16S ribosomal RNA gene
Arch16SrRNA_OTU45	KP018494.1	2	100	375	0	0	1	375	5	379	693	0	Uncultured archaeon clone QYsA-7 16S ribosomal RNA gene
Arch16SrRNA_OTU45	JQ249335.1	3	100	375	0	0	1	375	248	622	693	0	Uncultured archaeon clone 17-L043049-122-069-A03-unis 16S ribosomal RNA gene
Arch16SrRNA_OTU45	KF818499.1	4	100	375	0	0	1	375	274	648	693	0	Uncultured archaeon clone hsdk08-a23 16S ribosomal RNA gene
Arch16SrRNA_OTU45	HG931486.1	5	100	375	0	0	1	375	24	398	693	0	Uncultured crenarchaeote partial 16S rRNA gene, clone 01G10_S93
Arch16SrRNA_OTU45	HG931480.1	6	100	375	0	0	1	375	24	398	693	0	Uncultured crenarchaeote partial 16S rRNA gene, clone 01D10_S93
Arch16SrRNA_OTU45	JX865755.1	7	100	375	0	0	1	375	26	400	693	0	Uncultured archaeon clone Zi3D_26_BA 16S ribosomal RNA gene
Arch16SrRNA_OTU45	JN900400.1	8	100	375	0	0	1	375	25	399	693	0	Uncultured archaeon clone MY-11-92 16S ribosomal RNA gene
Arch16SrRNA_OTU45	FM897345.1	9	100	375	0	0	1	375	322	696	693	0	Uncultured crenarchaeote partial 16S rRNA gene, clone BuhC-Ar48
Arch16SrRNA_OTU45	KP018405.1	10	99.73	375	1	0	1	375	5	379	688	0	Uncultured archaeon clone ZYsA-1 16S ribosomal RNA gene

## Sheet: Supplemental Table S6
Supplemental Table S6: Top BLAST hits for the Nitrosomonadales taxa-specific 16S rRNA OTU sequences against the NCBI nt database.
OTU ID	Accession Number	BLAST Hit Number	% Identity	Alignment Length	Number of Mismatches	Number of Gap Openings	Start of Alignement in Query	End of Alignement in Query	Start of Alignement in Subject	End of Alignment in Subject	Bit Score	E-Value	Sequence ID
AOB16SrRNA_OTU1	EU224362.1	1	99.16	478	3	1	1	477	15	492	859	0	Uncultured bacterium clone 9R-22 16S ribosomal RNA gene
AOB16SrRNA_OTU1	EU224348.1	2	99.16	478	3	1	1	477	15	492	859	0	Uncultured bacterium clone 9D-5 16S ribosomal RNA gene
AOB16SrRNA_OTU1	CP002876.1	3	98.95	478	4	1	1	477	632978	633455	854	0	Nitrosomonas sp. Is79A3, complete genome
AOB16SrRNA_OTU1	AJ621026.1	4	98.95	478	4	1	1	477	128	605	854	0	Nitrosomonas sp. Is79A3 16S rRNA gene, isolate Is79A3
AOB16SrRNA_OTU1	KC192377.1	5	98.74	478	5	1	1	477	97	574	848	0	Uncultured organism clone 6m-22-27F 16S ribosomal RNA gene
AOB16SrRNA_OTU1	EU267410.1	6	98.74	476	5	1	3	477	1	476	845	0	Uncultured bacterium clone IIIEA1-rp-09Nit 16S ribosomal RNA gene
AOB16SrRNA_OTU1	AB661585.1	7	98.54	478	6	1	1	477	126	603	843	0	Uncultured bacterium gene for 16S ribosomal RNA, clone: B83
AOB16SrRNA_OTU1	AJ003770.1	8	98.33	479	6	2	1	477	15	493	841	0	Unidentified beta proteobacterium 16S rRNA gene, clone Me9
AOB16SrRNA_OTU1	HQ221945.1	9	98.33	478	7	1	1	477	145	622	837	0	Uncultured ammonia-oxidizing bacterium clone LS-13C-3W-13C-OTU-3 16S ribosomal RNA gene
AOB16SrRNA_OTU1	EF667681.1	10	98.33	478	7	1	1	477	146	623	837	0	Uncultured bacterium clone LaP15L78 16S ribosomal RNA
AOB16SrRNA_OTU2	CP002876.1	1	98.75	479	4	2	1	478	632978	633455	850	0	Nitrosomonas sp. Is79A3, complete genome
AOB16SrRNA_OTU2	AJ621026.1	2	98.75	479	4	2	1	478	128	605	850	0	Nitrosomonas sp. Is79A3 16S rRNA gene, isolate Is79A3
AOB16SrRNA_OTU2	EU224362.1	3	98.54	479	5	2	1	478	15	492	845	0	Uncultured bacterium clone 9R-22 16S ribosomal RNA gene
AOB16SrRNA_OTU2	EU224348.1	4	98.54	479	5	2	1	478	15	492	845	0	Uncultured bacterium clone 9D-5 16S ribosomal RNA gene
AOB16SrRNA_OTU2	EU267410.1	5	98.53	477	5	2	3	478	1	476	841	0	Uncultured bacterium clone IIIEA1-rp-09Nit 16S ribosomal RNA gene
AOB16SrRNA_OTU2	HQ221922.1	6	98.33	479	6	2	1	478	145	622	839	0	Uncultured ammonia-oxidizing bacterium clone LS-13C-6W-13C-OTU-4-2 16S ribosomal RNA gene
AOB16SrRNA_OTU2	KC192377.1	7	98.12	479	7	2	1	478	97	574	833	0	Uncultured organism clone 6m-22-27F 16S ribosomal RNA gene
AOB16SrRNA_OTU2	HQ221945.1	8	98.12	479	7	2	1	478	145	622	833	0	Uncultured ammonia-oxidizing bacterium clone LS-13C-3W-13C-OTU-3 16S ribosomal RNA gene
AOB16SrRNA_OTU2	EU267440.1	9	98.11	477	7	2	3	478	1	476	833	0	Uncultured bacterium clone IIIEA1-rp-58Nit 16S ribosomal RNA gene
AOB16SrRNA_OTU2	EU267444.1	10	98.11	477	7	2	3	478	1	476	832	0	Uncultured bacterium clone IIIEA1-rp-80Nit 16S ribosomal RNA gene
AOB16SrRNA_OTU3	EU224362.1	1	99.79	478	1	0	1	478	15	492	878	0	Uncultured bacterium clone 9R-22 16S ribosomal RNA gene
AOB16SrRNA_OTU3	EU224348.1	2	99.79	478	1	0	1	478	15	492	878	0	Uncultured bacterium clone 9D-5 16S ribosomal RNA gene
AOB16SrRNA_OTU3	CP002876.1	3	99.58	478	2	0	1	478	632978	633455	872	0	Nitrosomonas sp. Is79A3, complete genome
AOB16SrRNA_OTU3	AJ621026.1	4	99.58	478	2	0	1	478	128	605	872	0	Nitrosomonas sp. Is79A3 16S rRNA gene, isolate Is79A3
AOB16SrRNA_OTU3	KC192377.1	5	99.37	478	3	0	1	478	97	574	867	0	Uncultured organism clone 6m-22-27F 16S ribosomal RNA gene
AOB16SrRNA_OTU3	EU267410.1	6	99.37	476	3	0	3	478	1	476	863	0	Uncultured bacterium clone IIIEA1-rp-09Nit 16S ribosomal RNA gene
AOB16SrRNA_OTU3	AB661585.1	7	99.16	478	4	0	1	478	126	603	861	0	Uncultured bacterium gene for 16S ribosomal RNA, clone: B83
AOB16SrRNA_OTU3	AJ003770.1	8	98.96	479	4	1	1	478	15	493	857	0	Unidentified beta proteobacterium 16S rRNA gene, clone Me9
AOB16SrRNA_OTU3	HQ221945.1	9	98.95	478	5	0	1	478	145	622	856	0	Uncultured ammonia-oxidizing bacterium clone LS-13C-3W-13C-OTU-3 16S ribosomal RNA gene
AOB16SrRNA_OTU3	EU267440.1	10	98.95	476	5	0	3	478	1	476	856	0	Uncultured bacterium clone IIIEA1-rp-58Nit 16S ribosomal RNA gene
AOB16SrRNA_OTU4	EU224362.1	1	98.33	478	8	0	1	478	15	492	839	0	Uncultured bacterium clone 9R-22 16S ribosomal RNA gene
AOB16SrRNA_OTU4	EU224348.1	2	98.33	478	8	0	1	478	15	492	839	0	Uncultured bacterium clone 9D-5 16S ribosomal RNA gene
AOB16SrRNA_OTU4	CP002876.1	3	98.12	478	9	0	1	478	632978	633455	833	0	Nitrosomonas sp. Is79A3, complete genome
AOB16SrRNA_OTU4	AJ621026.1	4	98.12	478	9	0	1	478	128	605	833	0	Nitrosomonas sp. Is79A3 16S rRNA gene, isolate Is79A3
AOB16SrRNA_OTU4	KC192377.1	5	97.91	478	10	0	1	478	97	574	828	0	Uncultured organism clone 6m-22-27F 16S ribosomal RNA gene
AOB16SrRNA_OTU4	EU267410.1	6	97.9	476	10	0	3	478	1	476	824	0	Uncultured bacterium clone IIIEA1-rp-09Nit 16S ribosomal RNA gene
AOB16SrRNA_OTU4	AB661585.1	7	97.7	478	11	0	1	478	126	603	822	0	Uncultured bacterium gene for 16S ribosomal RNA, clone: B83
AOB16SrRNA_OTU4	AJ003770.1	8	97.49	479	11	1	1	478	15	493	819	0	Unidentified beta proteobacterium 16S rRNA gene, clone Me9
AOB16SrRNA_OTU4	HQ221945.1	9	97.49	478	12	0	1	478	145	622	817	0	Uncultured ammonia-oxidizing bacterium clone LS-13C-3W-13C-OTU-3 16S ribosomal RNA gene
AOB16SrRNA_OTU4	EU267440.1	10	97.48	476	12	0	3	478	1	476	817	0	Uncultured bacterium clone IIIEA1-rp-58Nit 16S ribosomal RNA gene
AOB16SrRNA_OTU5	EU224362.1	1	97.08	479	12	2	1	478	15	492	806	0	Uncultured bacterium clone 9R-22 16S ribosomal RNA gene
AOB16SrRNA_OTU5	EU224348.1	2	97.08	479	12	2	1	478	15	492	806	0	Uncultured bacterium clone 9D-5 16S ribosomal RNA gene
AOB16SrRNA_OTU5	CP002876.1	3	96.87	479	13	2	1	478	632978	633455	800	0	Nitrosomonas sp. Is79A3, complete genome
AOB16SrRNA_OTU5	AJ621026.1	4	96.87	479	13	2	1	478	128	605	800	0	Nitrosomonas sp. Is79A3 16S rRNA gene, isolate Is79A3
AOB16SrRNA_OTU5	KC192377.1	5	96.66	479	14	2	1	478	97	574	795	0	Uncultured organism clone 6m-22-27F 16S ribosomal RNA gene
AOB16SrRNA_OTU5	EU267410.1	6	97.03	471	12	2	9	478	7	476	791	0	Uncultured bacterium clone IIIEA1-rp-09Nit 16S ribosomal RNA gene
AOB16SrRNA_OTU5	AB661585.1	7	96.45	479	15	2	1	478	126	603	789	0	Uncultured bacterium gene for 16S ribosomal RNA, clone: B83
AOB16SrRNA_OTU5	HQ221945.1	8	96.24	479	16	2	1	478	145	622	784	0	Uncultured ammonia-oxidizing bacterium clone LS-13C-3W-13C-OTU-3 16S ribosomal RNA gene
AOB16SrRNA_OTU5	EU267440.1	9	96.6	471	14	2	9	478	7	476	784	0	Uncultured bacterium clone IIIEA1-rp-58Nit 16S ribosomal RNA gene
AOB16SrRNA_OTU5	EF667681.1	10	96.25	480	14	4	1	478	146	623	784	0	Uncultured bacterium clone LaP15L78 16S ribosomal RNA
AOB16SrRNA_OTU6	AF337868.2	1	97.91	479	8	2	2	479	145	622	828	0	Uncultured gold mine bacterium D14 16S ribosomal RNA gene
AOB16SrRNA_OTU6	AF414581.1	2	97.49	479	8	4	2	479	113	588	815	0	Uncultured bacterium clone P3OB-51 16S ribosomal RNA gene
AOB16SrRNA_OTU6	AB475005.1	3	96.87	479	12	3	2	479	125	601	798	0	Uncultured ammonia-oxidizing bacterium gene for 16S ribosomal RNA, clone: 13C-DNA-AOB-Clone-17
AOB16SrRNA_OTU6	AB475004.1	4	96.87	479	12	3	2	479	125	601	798	0	Uncultured ammonia-oxidizing bacterium gene for 16S ribosomal RNA, clone: 13C-DNA-AOB-Clone-16
AOB16SrRNA_OTU6	AM998267.1	5	96.67	481	11	5	1	479	144	621	795	0	Uncultured deep-sea bacterium partial 16S rRNA gene, clone Ulrdd_71
AOB16SrRNA_OTU6	AM998005.1	6	96.67	481	11	5	1	479	144	621	795	0	Uncultured deep-sea bacterium partial 16S rRNA gene, clone Ulddp_19.2.3
AOB16SrRNA_OTU6	AM997520.1	7	96.67	481	11	5	1	479	144	621	795	0	Uncultured deep-sea bacterium 16S rRNA gene, clone UncDee18
AOB16SrRNA_OTU6	FM213593.1	8	96.67	481	11	5	1	479	145	622	795	0	Uncultured bacterium partial 16S rRNA gene, clone Crozet_s_112
AOB16SrRNA_OTU6	FM213586.1	9	96.67	481	11	5	1	479	144	621	795	0	Uncultured bacterium partial 16S rRNA gene, clone Crozet_s_105
AOB16SrRNA_OTU6	LN571998.1	10	96.66	479	13	3	2	479	125	601	793	0	Uncultured bacterium partial 16S rRNA gene, clone SICX1388_N9D3_16S_B
AOB16SrRNA_OTU7	EU224362.1	1	98.12	478	9	0	1	478	15	492	833	0	Uncultured bacterium clone 9R-22 16S ribosomal RNA gene
AOB16SrRNA_OTU7	EU224348.1	2	98.12	478	9	0	1	478	15	492	833	0	Uncultured bacterium clone 9D-5 16S ribosomal RNA gene
AOB16SrRNA_OTU7	CP002876.1	3	97.91	478	10	0	1	478	632978	633455	828	0	Nitrosomonas sp. Is79A3, complete genome
AOB16SrRNA_OTU7	AJ621026.1	4	97.91	478	10	0	1	478	128	605	828	0	Nitrosomonas sp. Is79A3 16S rRNA gene, isolate Is79A3
AOB16SrRNA_OTU7	KC192377.1	5	97.7	478	11	0	1	478	97	574	822	0	Uncultured organism clone 6m-22-27F 16S ribosomal RNA gene
AOB16SrRNA_OTU7	EU267410.1	6	97.69	476	11	0	3	478	1	476	819	0	Uncultured bacterium clone IIIEA1-rp-09Nit 16S ribosomal RNA gene
AOB16SrRNA_OTU7	AB661585.1	7	97.49	478	12	0	1	478	126	603	817	0	Uncultured bacterium gene for 16S ribosomal RNA, clone: B83
AOB16SrRNA_OTU7	AJ003770.1	8	97.29	479	12	1	1	478	15	493	813	0	Unidentified beta proteobacterium 16S rRNA gene, clone Me9
AOB16SrRNA_OTU7	HQ221945.1	9	97.28	478	13	0	1	478	145	622	811	0	Uncultured ammonia-oxidizing bacterium clone LS-13C-3W-13C-OTU-3 16S ribosomal RNA gene
AOB16SrRNA_OTU7	EU267440.1	10	97.27	476	13	0	3	478	1	476	811	0	Uncultured bacterium clone IIIEA1-rp-58Nit 16S ribosomal RNA gene
AOB16SrRNA_OTU8	AF272423.1	1	96.65	478	16	0	1	478	146	623	795	0	Nitrosomonas cryotolerans 16S ribosomal RNA gene
AOB16SrRNA_OTU8	AJ298738.1	2	96.44	478	17	0	1	478	31	508	789	0	Nitrosomonas cryotolerans partial 16S rRNA gene, isolate Nm55
AOB16SrRNA_OTU8	LC026919.1	3	96.03	479	17	2	1	478	126	603	778	0	Uncultured bacterium gene for 16S rRNA, clone: PEKCLN119
AOB16SrRNA_OTU8	KC192377.1	4	96.03	479	17	2	1	478	97	574	778	0	Uncultured organism clone 6m-22-27F 16S ribosomal RNA gene
AOB16SrRNA_OTU8	EU224362.1	5	96.03	479	17	2	1	478	15	492	778	0	Uncultured bacterium clone 9R-22 16S ribosomal RNA gene
AOB16SrRNA_OTU8	EU224348.1	6	96.03	479	17	2	1	478	15	492	778	0	Uncultured bacterium clone 9D-5 16S ribosomal RNA gene
AOB16SrRNA_OTU8	AB661585.1	7	95.82	479	18	2	1	478	126	603	773	0	Uncultured bacterium gene for 16S ribosomal RNA, clone: B83
AOB16SrRNA_OTU8	CP002876.1	8	95.82	479	18	2	1	478	632978	633455	773	0	Nitrosomonas sp. Is79A3, complete genome
AOB16SrRNA_OTU8	EF491315.1	9	95.83	480	16	4	1	478	146	623	773	0	Uncultured beta proteobacterium clone S1-54 16S ribosomal RNA gene
AOB16SrRNA_OTU8	AJ621026.1	10	95.82	479	18	2	1	478	128	605	773	0	Nitrosomonas sp. Is79A3 16S rRNA gene, isolate Is79A3
AOB16SrRNA_OTU9	GU291423.1	1	95.42	480	18	4	1	478	93	570	761	0	Uncultured bacterium clone LaYa1-71 16S ribosomal RNA gene
AOB16SrRNA_OTU9	KP098735.1	2	95	480	20	4	1	478	125	602	750	0	Uncultured bacterium clone spalh9 16S ribosomal RNA gene
AOB16SrRNA_OTU9	KP098713.1	3	95	480	20	4	1	478	125	602	750	0	Uncultured bacterium clone spald12 16S ribosomal RNA gene
AOB16SrRNA_OTU9	KP098704.1	4	95	480	20	4	1	478	125	602	750	0	Uncultured bacterium clone spalc6 16S ribosomal RNA gene
AOB16SrRNA_OTU9	KP098684.1	5	95	480	20	4	1	478	125	602	750	0	Uncultured bacterium clone salog9 16S ribosomal RNA gene
AOB16SrRNA_OTU9	KP098681.1	6	95	480	20	4	1	478	123	600	750	0	Uncultured bacterium clone salog6 16S ribosomal RNA gene
AOB16SrRNA_OTU9	KP098676.1	7	95	480	20	4	1	478	125	602	750	0	Uncultured bacterium clone salof10 16S ribosomal RNA gene
AOB16SrRNA_OTU9	KP098661.1	8	95	480	20	4	1	478	126	603	750	0	Uncultured bacterium clone salod7 16S ribosomal RNA gene
AOB16SrRNA_OTU9	KP098651.1	9	95	480	20	4	1	478	125	602	750	0	Uncultured bacterium clone Saloc1 16S ribosomal RNA gene
AOB16SrRNA_OTU9	KP098643.1	10	95	480	20	4	1	478	124	601	750	0	Uncultured bacterium clone Salob1 16S ribosomal RNA gene
AOB16SrRNA_OTU10	EU224362.1	1	98.12	478	9	0	1	478	15	492	833	0	Uncultured bacterium clone 9R-22 16S ribosomal RNA gene
AOB16SrRNA_OTU10	EU224348.1	2	98.12	478	9	0	1	478	15	492	833	0	Uncultured bacterium clone 9D-5 16S ribosomal RNA gene
AOB16SrRNA_OTU10	CP002876.1	3	97.91	478	10	0	1	478	632978	633455	828	0	Nitrosomonas sp. Is79A3, complete genome
AOB16SrRNA_OTU10	AJ621026.1	4	97.91	478	10	0	1	478	128	605	828	0	Nitrosomonas sp. Is79A3 16S rRNA gene, isolate Is79A3
AOB16SrRNA_OTU10	KC192377.1	5	97.7	478	11	0	1	478	97	574	822	0	Uncultured organism clone 6m-22-27F 16S ribosomal RNA gene
AOB16SrRNA_OTU10	EU267410.1	6	97.69	476	11	0	3	478	1	476	819	0	Uncultured bacterium clone IIIEA1-rp-09Nit 16S ribosomal RNA gene
AOB16SrRNA_OTU10	AB661585.1	7	97.49	478	12	0	1	478	126	603	817	0	Uncultured bacterium gene for 16S ribosomal RNA, clone: B83
AOB16SrRNA_OTU10	AJ003770.1	8	97.29	479	12	1	1	478	15	493	813	0	Unidentified beta proteobacterium 16S rRNA gene, clone Me9
AOB16SrRNA_OTU10	HQ221945.1	9	97.28	478	13	0	1	478	145	622	811	0	Uncultured ammonia-oxidizing bacterium clone LS-13C-3W-13C-OTU-3 16S ribosomal RNA gene
AOB16SrRNA_OTU10	EU267440.1	10	97.27	476	13	0	3	478	1	476	811	0	Uncultured bacterium clone IIIEA1-rp-58Nit 16S ribosomal RNA gene
AOB16SrRNA_OTU11	AF337868.2	1	98.74	478	5	1	2	478	145	622	848	0	Uncultured gold mine bacterium D14 16S ribosomal RNA gene
AOB16SrRNA_OTU11	AB475005.1	2	98.53	477	7	0	2	478	125	601	843	0	Uncultured ammonia-oxidizing bacterium gene for 16S ribosomal RNA, clone: 13C-DNA-AOB-Clone-17
AOB16SrRNA_OTU11	AB475004.1	3	98.53	477	7	0	2	478	125	601	843	0	Uncultured ammonia-oxidizing bacterium gene for 16S ribosomal RNA, clone: 13C-DNA-AOB-Clone-16
AOB16SrRNA_OTU11	AF414581.1	4	98.53	477	6	1	2	478	113	588	841	0	Uncultured bacterium clone P3OB-51 16S ribosomal RNA gene
AOB16SrRNA_OTU11	LN571998.1	5	98.32	477	8	0	2	478	125	601	837	0	Uncultured bacterium partial 16S rRNA gene, clone SICX1388_N9D3_16S_B
AOB16SrRNA_OTU11	LN571997.1	6	98.32	477	8	0	2	478	125	601	837	0	Uncultured bacterium partial 16S rRNA gene, clone SICX1161_N9D3_16S_B
AOB16SrRNA_OTU11	NR_074736.1	7	98.32	477	8	0	2	478	145	621	837	0	Nitrosospira multiformis strain ATCC 25196 16S ribosomal RNA gene
AOB16SrRNA_OTU11	JN541130.1	8	98.32	477	8	0	2	478	145	621	837	0	Uncultured Nitrosospira sp. clone CAC120 16S ribosomal RNA gene
AOB16SrRNA_OTU11	HQ132080.1	9	98.32	477	8	0	2	478	145	621	837	0	Uncultured bacterium clone C30-45 16S ribosomal RNA gene
AOB16SrRNA_OTU11	EU794174.1	10	98.32	477	8	0	2	478	125	601	837	0	Uncultured Nitrosospira sp. clone EMP_AD8 16S ribosomal RNA gene
AOB16SrRNA_OTU12	AF337868.2	1	97.29	479	12	1	2	480	145	622	811	0	Uncultured gold mine bacterium D14 16S ribosomal RNA gene
AOB16SrRNA_OTU12	AF414581.1	2	96.66	479	13	3	2	480	113	588	793	0	Uncultured bacterium clone P3OB-51 16S ribosomal RNA gene
AOB16SrRNA_OTU12	EF072966.1	3	96.03	479	17	2	2	480	95	571	778	0	Uncultured Nitrosospira sp. clone GASP-WA2W3_H07 16S ribosomal RNA gene
AOB16SrRNA_OTU12	AB475005.1	4	95.82	479	18	2	2	480	125	601	773	0	Uncultured ammonia-oxidizing bacterium gene for 16S ribosomal RNA, clone: 13C-DNA-AOB-Clone-17
AOB16SrRNA_OTU12	AB475004.1	5	95.82	479	18	2	2	480	125	601	773	0	Uncultured ammonia-oxidizing bacterium gene for 16S ribosomal RNA, clone: 13C-DNA-AOB-Clone-16
AOB16SrRNA_OTU12	AY856377.1	6	95.82	479	18	2	2	480	125	601	773	0	Nitrosospira sp. TCH711 16S ribosomal RNA gene
AOB16SrRNA_OTU12	AM998267.1	7	95.63	481	17	4	1	480	144	621	769	0	Uncultured deep-sea bacterium partial 16S rRNA gene, clone Ulrdd_71
AOB16SrRNA_OTU12	AM998005.1	8	95.63	481	17	4	1	480	144	621	769	0	Uncultured deep-sea bacterium partial 16S rRNA gene, clone Ulddp_19.2.3
AOB16SrRNA_OTU12	AM997520.1	9	95.63	481	17	4	1	480	144	621	769	0	Uncultured deep-sea bacterium 16S rRNA gene, clone UncDee18
AOB16SrRNA_OTU12	FM213593.1	10	95.63	481	17	4	1	480	145	622	769	0	Uncultured bacterium partial 16S rRNA gene, clone Crozet_s_112
AOB16SrRNA_OTU13	EU224362.1	1	97.7	478	11	0	1	478	15	492	822	0	Uncultured bacterium clone 9R-22 16S ribosomal RNA gene
AOB16SrRNA_OTU13	EU224348.1	2	97.7	478	11	0	1	478	15	492	822	0	Uncultured bacterium clone 9D-5 16S ribosomal RNA gene
AOB16SrRNA_OTU13	CP002876.1	3	97.49	478	12	0	1	478	632978	633455	817	0	Nitrosomonas sp. Is79A3, complete genome
AOB16SrRNA_OTU13	AJ621026.1	4	97.49	478	12	0	1	478	128	605	817	0	Nitrosomonas sp. Is79A3 16S rRNA gene, isolate Is79A3
AOB16SrRNA_OTU13	KC192377.1	5	97.28	478	13	0	1	478	97	574	811	0	Uncultured organism clone 6m-22-27F 16S ribosomal RNA gene
AOB16SrRNA_OTU13	EU267410.1	6	97.27	476	13	0	3	478	1	476	808	0	Uncultured bacterium clone IIIEA1-rp-09Nit 16S ribosomal RNA gene
AOB16SrRNA_OTU13	AB661585.1	7	97.07	478	14	0	1	478	126	603	806	0	Uncultured bacterium gene for 16S ribosomal RNA, clone: B83
AOB16SrRNA_OTU13	AJ003770.1	8	96.87	479	14	1	1	478	15	493	802	0	Unidentified beta proteobacterium 16S rRNA gene, clone Me9
AOB16SrRNA_OTU13	HQ221945.1	9	96.86	478	15	0	1	478	145	622	800	0	Uncultured ammonia-oxidizing bacterium clone LS-13C-3W-13C-OTU-3 16S ribosomal RNA gene
AOB16SrRNA_OTU13	EU267440.1	10	96.85	476	15	0	3	478	1	476	800	0	Uncultured bacterium clone IIIEA1-rp-58Nit 16S ribosomal RNA gene
AOB16SrRNA_OTU14	AF337868.2	1	98.75	479	5	1	2	480	145	622	850	0	Uncultured gold mine bacterium D14 16S ribosomal RNA gene
AOB16SrRNA_OTU14	AF414581.1	2	98.33	479	5	3	2	480	113	588	837	0	Uncultured bacterium clone P3OB-51 16S ribosomal RNA gene
AOB16SrRNA_OTU14	AB475005.1	3	97.29	479	11	2	2	480	125	601	811	0	Uncultured ammonia-oxidizing bacterium gene for 16S ribosomal RNA, clone: 13C-DNA-AOB-Clone-17
AOB16SrRNA_OTU14	AB475004.1	4	97.29	479	11	2	2	480	125	601	811	0	Uncultured ammonia-oxidizing bacterium gene for 16S ribosomal RNA, clone: 13C-DNA-AOB-Clone-16
AOB16SrRNA_OTU14	AM998267.1	5	97.09	481	10	4	1	480	144	621	808	0	Uncultured deep-sea bacterium partial 16S rRNA gene, clone Ulrdd_71
AOB16SrRNA_OTU14	AM998005.1	6	97.09	481	10	4	1	480	144	621	808	0	Uncultured deep-sea bacterium partial 16S rRNA gene, clone Ulddp_19.2.3
AOB16SrRNA_OTU14	AM997520.1	7	97.09	481	10	4	1	480	144	621	808	0	Uncultured deep-sea bacterium 16S rRNA gene, clone UncDee18
AOB16SrRNA_OTU14	FM213593.1	8	97.09	481	10	4	1	480	145	622	808	0	Uncultured bacterium partial 16S rRNA gene, clone Crozet_s_112
AOB16SrRNA_OTU14	FM213586.1	9	97.09	481	10	4	1	480	144	621	808	0	Uncultured bacterium partial 16S rRNA gene, clone Crozet_s_105
AOB16SrRNA_OTU14	LN571998.1	10	97.08	479	12	2	2	480	125	601	806	0	Uncultured bacterium partial 16S rRNA gene, clone SICX1388_N9D3_16S_B
AOB16SrRNA_OTU15	EU224362.1	1	97.49	479	10	2	1	478	15	492	817	0	Uncultured bacterium clone 9R-22 16S ribosomal RNA gene
AOB16SrRNA_OTU15	EU224348.1	2	97.49	479	10	2	1	478	15	492	817	0	Uncultured bacterium clone 9D-5 16S ribosomal RNA gene
AOB16SrRNA_OTU15	EU267410.1	3	97.48	476	12	0	3	478	1	476	813	0	Uncultured bacterium clone IIIEA1-rp-09Nit 16S ribosomal RNA gene
AOB16SrRNA_OTU15	CP002876.1	4	97.29	479	11	2	1	478	632978	633455	811	0	Nitrosomonas sp. Is79A3, complete genome
AOB16SrRNA_OTU15	AJ621026.1	5	97.29	479	11	2	1	478	128	605	811	0	Nitrosomonas sp. Is79A3 16S rRNA gene, isolate Is79A3
AOB16SrRNA_OTU15	KC192377.1	6	97.08	479	12	2	1	478	97	574	806	0	Uncultured organism clone 6m-22-27F 16S ribosomal RNA gene
AOB16SrRNA_OTU15	HQ221945.1	7	97.07	478	14	0	1	478	145	622	806	0	Uncultured ammonia-oxidizing bacterium clone LS-13C-3W-13C-OTU-3 16S ribosomal RNA gene
AOB16SrRNA_OTU15	EU267440.1	8	97.06	476	14	0	3	478	1	476	806	0	Uncultured bacterium clone IIIEA1-rp-58Nit 16S ribosomal RNA gene
AOB16SrRNA_OTU15	EU267444.1	9	97.06	476	14	0	3	478	1	476	804	0	Uncultured bacterium clone IIIEA1-rp-80Nit 16S ribosomal RNA gene
AOB16SrRNA_OTU15	AB661585.1	10	96.87	479	13	2	1	478	126	603	800	0	Uncultured bacterium gene for 16S ribosomal RNA, clone: B83
AOB16SrRNA_OTU16	EU224362.1	1	98.12	479	7	2	1	478	15	492	833	0	Uncultured bacterium clone 9R-22 16S ribosomal RNA gene
AOB16SrRNA_OTU16	EU224348.1	2	98.12	479	7	2	1	478	15	492	833	0	Uncultured bacterium clone 9D-5 16S ribosomal RNA gene
AOB16SrRNA_OTU16	EU267410.1	3	98.11	476	9	0	3	478	1	476	830	0	Uncultured bacterium clone IIIEA1-rp-09Nit 16S ribosomal RNA gene
AOB16SrRNA_OTU16	CP002876.1	4	97.91	479	8	2	1	478	632978	633455	828	0	Nitrosomonas sp. Is79A3, complete genome
AOB16SrRNA_OTU16	HQ221922.1	5	97.91	478	10	0	1	478	145	622	828	0	Uncultured ammonia-oxidizing bacterium clone LS-13C-6W-13C-OTU-4-2 16S ribosomal RNA gene
AOB16SrRNA_OTU16	AJ621026.1	6	97.91	479	8	2	1	478	128	605	828	0	Nitrosomonas sp. Is79A3 16S rRNA gene, isolate Is79A3
AOB16SrRNA_OTU16	KC192377.1	7	97.7	479	9	2	1	478	97	574	822	0	Uncultured organism clone 6m-22-27F 16S ribosomal RNA gene
AOB16SrRNA_OTU16	HQ221945.1	8	97.7	478	11	0	1	478	145	622	822	0	Uncultured ammonia-oxidizing bacterium clone LS-13C-3W-13C-OTU-3 16S ribosomal RNA gene
AOB16SrRNA_OTU16	EU267440.1	9	97.69	476	11	0	3	478	1	476	822	0	Uncultured bacterium clone IIIEA1-rp-58Nit 16S ribosomal RNA gene
AOB16SrRNA_OTU16	EU267444.1	10	97.69	476	11	0	3	478	1	476	821	0	Uncultured bacterium clone IIIEA1-rp-80Nit 16S ribosomal RNA gene
AOB16SrRNA_OTU17	EU224362.1	1	97.91	478	10	0	1	478	15	492	828	0	Uncultured bacterium clone 9R-22 16S ribosomal RNA gene
AOB16SrRNA_OTU17	EU224348.1	2	97.91	478	10	0	1	478	15	492	828	0	Uncultured bacterium clone 9D-5 16S ribosomal RNA gene
AOB16SrRNA_OTU17	CP002876.1	3	97.7	478	11	0	1	478	632978	633455	822	0	Nitrosomonas sp. Is79A3, complete genome
AOB16SrRNA_OTU17	AJ621026.1	4	97.7	478	11	0	1	478	128	605	822	0	Nitrosomonas sp. Is79A3 16S rRNA gene, isolate Is79A3
AOB16SrRNA_OTU17	KC192377.1	5	97.49	478	12	0	1	478	97	574	817	0	Uncultured organism clone 6m-22-27F 16S ribosomal RNA gene
AOB16SrRNA_OTU17	EU267410.1	6	97.48	476	12	0	3	478	1	476	813	0	Uncultured bacterium clone IIIEA1-rp-09Nit 16S ribosomal RNA gene
AOB16SrRNA_OTU17	AB661585.1	7	97.28	478	13	0	1	478	126	603	811	0	Uncultured bacterium gene for 16S ribosomal RNA, clone: B83
AOB16SrRNA_OTU17	AJ003770.1	8	97.08	479	13	1	1	478	15	493	808	0	Unidentified beta proteobacterium 16S rRNA gene, clone Me9
AOB16SrRNA_OTU17	HQ221945.1	9	97.07	478	14	0	1	478	145	622	806	0	Uncultured ammonia-oxidizing bacterium clone LS-13C-3W-13C-OTU-3 16S ribosomal RNA gene
AOB16SrRNA_OTU17	EU267440.1	10	97.06	476	14	0	3	478	1	476	806	0	Uncultured bacterium clone IIIEA1-rp-58Nit 16S ribosomal RNA gene
AOB16SrRNA_OTU18	AB475005.1	1	96.23	477	18	0	2	478	125	601	782	0	Uncultured ammonia-oxidizing bacterium gene for 16S ribosomal RNA, clone: 13C-DNA-AOB-Clone-17
AOB16SrRNA_OTU18	AB475004.1	2	96.23	477	18	0	2	478	125	601	782	0	Uncultured ammonia-oxidizing bacterium gene for 16S ribosomal RNA, clone: 13C-DNA-AOB-Clone-16
AOB16SrRNA_OTU18	EF074650.1	3	96.23	477	18	0	2	478	95	571	782	0	Uncultured Nitrosospira sp. clone GASP-WC1W1_D09 16S ribosomal RNA gene
AOB16SrRNA_OTU18	AF337868.2	4	96.24	479	15	3	2	478	145	622	782	0	Uncultured gold mine bacterium D14 16S ribosomal RNA gene
AOB16SrRNA_OTU18	GQ454909.1	5	96.03	478	19	0	1	478	100	577	778	0	Uncultured soil bacterium clone BY 16S ribosomal RNA gene
AOB16SrRNA_OTU18	AY123813.1	6	96.03	478	19	0	1	478	126	603	778	0	Nitrosospira sp. Nsp65 16S ribosomal RNA gene
AOB16SrRNA_OTU18	LN571998.1	7	96.02	477	19	0	2	478	125	601	776	0	Uncultured bacterium partial 16S rRNA gene, clone SICX1388_N9D3_16S_B
AOB16SrRNA_OTU18	LN571997.1	8	96.02	477	19	0	2	478	125	601	776	0	Uncultured bacterium partial 16S rRNA gene, clone SICX1161_N9D3_16S_B
AOB16SrRNA_OTU18	NR_074736.1	9	96.02	477	19	0	2	478	145	621	776	0	Nitrosospira multiformis strain ATCC 25196 16S ribosomal RNA gene
AOB16SrRNA_OTU18	JN541130.1	10	96.02	477	19	0	2	478	145	621	776	0	Uncultured Nitrosospira sp. clone CAC120 16S ribosomal RNA gene
AOB16SrRNA_OTU19	AF337868.2	1	97.08	479	13	1	2	480	145	622	806	0	Uncultured gold mine bacterium D14 16S ribosomal RNA gene
AOB16SrRNA_OTU19	AF414581.1	2	96.45	479	14	3	2	480	113	588	787	0	Uncultured bacterium clone P3OB-51 16S ribosomal RNA gene
AOB16SrRNA_OTU19	AM998267.1	3	95.84	481	16	4	1	480	144	621	774	0	Uncultured deep-sea bacterium partial 16S rRNA gene, clone Ulrdd_71
AOB16SrRNA_OTU19	AM998005.1	4	95.84	481	16	4	1	480	144	621	774	0	Uncultured deep-sea bacterium partial 16S rRNA gene, clone Ulddp_19.2.3
AOB16SrRNA_OTU19	AM997520.1	5	95.84	481	16	4	1	480	144	621	774	0	Uncultured deep-sea bacterium 16S rRNA gene, clone UncDee18
AOB16SrRNA_OTU19	FM213593.1	6	95.84	481	16	4	1	480	145	622	774	0	Uncultured bacterium partial 16S rRNA gene, clone Crozet_s_112
AOB16SrRNA_OTU19	FM213586.1	7	95.84	481	16	4	1	480	144	621	774	0	Uncultured bacterium partial 16S rRNA gene, clone Crozet_s_105
AOB16SrRNA_OTU19	AB475005.1	8	95.82	479	18	2	2	480	125	601	773	0	Uncultured ammonia-oxidizing bacterium gene for 16S ribosomal RNA, clone: 13C-DNA-AOB-Clone-17
AOB16SrRNA_OTU19	AB475004.1	9	95.82	479	18	2	2	480	125	601	773	0	Uncultured ammonia-oxidizing bacterium gene for 16S ribosomal RNA, clone: 13C-DNA-AOB-Clone-16
AOB16SrRNA_OTU19	KT336037.1	10	95.63	481	17	4	1	480	128	605	769	0	Uncultured gamma proteobacterium clone O01 16S ribosomal RNA gene
AOB16SrRNA_OTU20	CP002876.1	1	97.7	479	9	2	1	478	632978	633455	822	0	Nitrosomonas sp. Is79A3, complete genome
AOB16SrRNA_OTU20	AJ621026.1	2	97.7	479	9	2	1	478	128	605	822	0	Nitrosomonas sp. Is79A3 16S rRNA gene, isolate Is79A3
AOB16SrRNA_OTU20	EU224362.1	3	97.49	479	10	2	1	478	15	492	817	0	Uncultured bacterium clone 9R-22 16S ribosomal RNA gene
AOB16SrRNA_OTU20	EU224348.1	4	97.49	479	10	2	1	478	15	492	817	0	Uncultured bacterium clone 9D-5 16S ribosomal RNA gene
AOB16SrRNA_OTU20	EU267410.1	5	97.48	477	10	2	3	478	1	476	813	0	Uncultured bacterium clone IIIEA1-rp-09Nit 16S ribosomal RNA gene
AOB16SrRNA_OTU20	HQ221922.1	6	97.29	479	11	2	1	478	145	622	811	0	Uncultured ammonia-oxidizing bacterium clone LS-13C-6W-13C-OTU-4-2 16S ribosomal RNA gene
AOB16SrRNA_OTU20	KC192377.1	7	97.08	479	12	2	1	478	97	574	806	0	Uncultured organism clone 6m-22-27F 16S ribosomal RNA gene
AOB16SrRNA_OTU20	HQ221945.1	8	97.08	479	12	2	1	478	145	622	806	0	Uncultured ammonia-oxidizing bacterium clone LS-13C-3W-13C-OTU-3 16S ribosomal RNA gene
AOB16SrRNA_OTU20	EU267440.1	9	97.06	477	12	2	3	478	1	476	806	0	Uncultured bacterium clone IIIEA1-rp-58Nit 16S ribosomal RNA gene
AOB16SrRNA_OTU20	EU267444.1	10	97.06	477	12	2	3	478	1	476	804	0	Uncultured bacterium clone IIIEA1-rp-80Nit 16S ribosomal RNA gene

## Sheet: Supplemental Table S7
Supplemental Table S7: Top BLAST hits for the Nitrospira nxrB OTU sequences against the NCBI nt database.
OTU ID	Accession Number	BLAST Hit Number	% Identity	Alignment Length	Number of Mismatches	Number of Gap Openings	Start of Alignement in Query	End of Alignement in Query	Start of Alignement in Subject	End of Alignment in Subject	Bit Score	E-Value	Sequence ID
NSnxrB_OTU1	KC884869.1	1	92.6	446	31	2	1	445	156	600	640	1e-179	Uncultured Nitrospira sp clone Rothwald-1 nitrite oxidoreductase beta subunit (nxrB) gene
NSnxrB_OTU1	KC884872.1	2	92.15	446	33	2	1	445	156	600	628	2e-176	Uncultured Nitrospira sp clone Rothwald-4 nitrite oxidoreductase beta subunit (nxrB) gene
NSnxrB_OTU1	KU751844.1	3	91.72	447	33	4	1	445	27	471	617	5e-173	Uncultured bacterium clone otu21 nitrite oxidoreductase beta-subunit (nxrB) gene
NSnxrB_OTU1	KC884868.1	4	91.44	444	36	2	1	443	156	598	608	3e-170	Uncultured Nitrospira sp clone Rothwald-11 nitrite oxidoreductase beta subunit (nxrB) gene
NSnxrB_OTU1	KU751836.1	5	90.4	448	37	5	1	445	27	471	584	5e-163	Uncultured bacterium clone otu13 nitrite oxidoreductase beta-subunit (nxrB) gene
NSnxrB_OTU1	KC884937.1	6	90.29	443	39	3	1	441	5	445	577	8e-161	Nitrospira sp enrichment culture clone 44 nitrite oxidoreductase beta subunit (nxrB) gene
NSnxrB_OTU1	KC884909.1	7	89.91	446	43	2	1	445	151	595	573	1e-159	Uncultured Nitrospira sp clone Gorjachinsk-5 nitrite oxidoreductase beta subunit (nxrB) gene
NSnxrB_OTU1	KC884904.1	8	89.91	446	43	2	1	445	151	595	573	1e-159	Nitrospira calida strain Ns10 clone 4 nitrite oxidoreductase beta subunit (nxrB) gene
NSnxrB_OTU1	KC884891.1	9	89.91	446	43	2	1	445	156	600	573	1e-159	Uncultured Nitrospira sp clone Klausenleopoldsdorf-S16 nitrite oxidoreductase beta subunit (nxrB) gene
NSnxrB_OTU1	KU751824.1	10	89.71	447	42	4	1	445	21	465	568	5e-158	Uncultured bacterium clone otu1 nitrite oxidoreductase beta-subunit (nxrB) gene
NSnxrB_OTU2	KC884869.1	1	89.46	446	43	4	1	444	156	599	560	8e-156	Uncultured Nitrospira sp clone Rothwald-1 nitrite oxidoreductase beta subunit (nxrB) gene
NSnxrB_OTU2	KC884872.1	2	88.57	446	47	4	1	444	156	599	538	4e-149	Uncultured Nitrospira sp clone Rothwald-4 nitrite oxidoreductase beta subunit (nxrB) gene
NSnxrB_OTU2	KC884891.1	3	88.31	445	50	2	1	444	156	599	532	2e-147	Uncultured Nitrospira sp clone Klausenleopoldsdorf-S16 nitrite oxidoreductase beta subunit (nxrB) gene
NSnxrB_OTU2	KC884868.1	4	88.31	445	48	4	1	443	156	598	531	6e-147	Uncultured Nitrospira sp clone Rothwald-11 nitrite oxidoreductase beta subunit (nxrB) gene
NSnxrB_OTU2	KU751836.1	5	88.06	444	47	5	1	441	27	467	521	4e-144	Uncultured bacterium clone otu13 nitrite oxidoreductase beta-subunit (nxrB) gene
NSnxrB_OTU2	HF936739.1	6	87.56	442	53	2	1	441	171	611	510	8e-141	Uncultured bacterium partial nxrB gene for nitrite oxidoreductase clone FG-FJQ-nxrB-34
NSnxrB_OTU2	HF936738.1	7	87.33	442	54	2	1	441	171	611	505	4e-139	Uncultured bacterium partial nxrB gene for nitrite oxidoreductase clone FG-FJQ-nxrB-3
NSnxrB_OTU2	CP011801.1	8	86.92	451	47	12	1	445	4282102	4281658	496	2e-136	Nitrospira moscoviensis strain NSP M-1
NSnxrB_OTU2	CP011801.1	9	87.02	447	46	12	1	441	3809033	3808593	494	8e-136	Nitrospira moscoviensis strain NSP M-1
NSnxrB_OTU2	CP011801.1	10	86.7	451	48	12	1	445	3800127	3799683	490	1e-134	Nitrospira moscoviensis strain NSP M-1
NSnxrB_OTU3	KC884869.1	1	97.08	445	13	0	1	445	156	600	750	0	Uncultured Nitrospira sp clone Rothwald-1 nitrite oxidoreductase beta subunit (nxrB) gene
NSnxrB_OTU3	KC884872.1	2	96.18	445	17	0	1	445	156	600	728	0	Uncultured Nitrospira sp clone Rothwald-4 nitrite oxidoreductase beta subunit (nxrB) gene
NSnxrB_OTU3	KC884868.1	3	95.94	443	18	0	1	443	156	598	719	0	Uncultured Nitrospira sp clone Rothwald-11 nitrite oxidoreductase beta subunit (nxrB) gene
NSnxrB_OTU3	KC884870.1	4	93.72	446	26	2	1	445	156	600	669	0	Uncultured Nitrospira sp clone Rothwald-2 nitrite oxidoreductase beta subunit (nxrB) gene
NSnxrB_OTU3	KU751844.1	5	92.38	446	32	2	1	445	27	471	634	5e-178	Uncultured bacterium clone otu21 nitrite oxidoreductase beta-subunit (nxrB) gene
NSnxrB_OTU3	KC884871.1	6	92.38	446	32	2	1	445	156	600	634	5e-178	Uncultured Nitrospira sp clone Rothwald-3 nitrite oxidoreductase beta subunit (nxrB) gene
NSnxrB_OTU3	KC884938.1	7	92.1	443	31	3	1	441	5	445	621	4e-174	Nitrospira sp enrichment culture clone 43 nitrite oxidoreductase beta subunit (nxrB) gene
NSnxrB_OTU3	KU751836.1	8	91.52	448	32	5	1	445	27	471	612	2e-171	Uncultured bacterium clone otu13 nitrite oxidoreductase beta-subunit (nxrB) gene
NSnxrB_OTU3	KU751824.1	9	91.46	445	38	0	1	445	21	465	612	2e-171	Uncultured bacterium clone otu1 nitrite oxidoreductase beta-subunit (nxrB) gene
NSnxrB_OTU3	KC884893.1	10	91.48	446	36	2	1	445	156	600	612	2e-171	Uncultured Nitrospira sp clone Klausenleopoldsdorf-S20 nitrite oxidoreductase beta subunit (nxrB) gene
NSnxrB_OTU4	KC884872.1	1	90.99	444	40	0	1	444	156	599	599	2e-167	Uncultured Nitrospira sp clone Rothwald-4 nitrite oxidoreductase beta subunit (nxrB) gene
NSnxrB_OTU4	KC884869.1	2	90.99	444	40	0	1	444	156	599	599	2e-167	Uncultured Nitrospira sp clone Rothwald-1 nitrite oxidoreductase beta subunit (nxrB) gene
NSnxrB_OTU4	KC884868.1	3	90.29	443	43	0	1	443	156	598	580	6e-162	Uncultured Nitrospira sp clone Rothwald-11 nitrite oxidoreductase beta subunit (nxrB) gene
NSnxrB_OTU4	KC884870.1	4	88.81	447	44	6	1	444	156	599	545	2e-151	Uncultured Nitrospira sp clone Rothwald-2 nitrite oxidoreductase beta subunit (nxrB) gene
NSnxrB_OTU4	KU751844.1	5	88.46	442	49	2	1	441	27	467	532	2e-147	Uncultured bacterium clone otu21 nitrite oxidoreductase beta-subunit (nxrB) gene
NSnxrB_OTU4	KU751839.1	6	88.46	442	49	2	1	441	27	467	532	2e-147	Uncultured bacterium clone otu16 nitrite oxidoreductase beta-subunit (nxrB) gene
NSnxrB_OTU4	KC884871.1	7	88.34	446	48	4	1	444	156	599	532	2e-147	Uncultured Nitrospira sp clone Rothwald-3 nitrite oxidoreductase beta subunit (nxrB) gene
NSnxrB_OTU4	KU751836.1	8	88.26	443	48	3	1	441	27	467	527	8e-146	Uncultured bacterium clone otu13 nitrite oxidoreductase beta-subunit (nxrB) gene
NSnxrB_OTU4	KC884937.1	9	87.72	448	49	5	1	445	5	449	518	5e-143	Nitrospira sp enrichment culture clone 44 nitrite oxidoreductase beta subunit (nxrB) gene
NSnxrB_OTU4	KC884893.1	10	87.7	447	49	6	1	444	156	599	516	2e-142	Uncultured Nitrospira sp clone Klausenleopoldsdorf-S20 nitrite oxidoreductase beta subunit (nxrB) gene
NSnxrB_OTU5	KU751844.1	1	93.05	446	27	4	1	444	27	470	649	0	Uncultured bacterium clone otu21 nitrite oxidoreductase beta-subunit (nxrB) gene
NSnxrB_OTU5	KC884869.1	2	92.53	442	31	2	1	441	156	596	632	2e-177	Uncultured Nitrospira sp clone Rothwald-1 nitrite oxidoreductase beta subunit (nxrB) gene
NSnxrB_OTU5	KC884872.1	3	92.1	443	31	4	1	441	156	596	621	4e-174	Uncultured Nitrospira sp clone Rothwald-4 nitrite oxidoreductase beta subunit (nxrB) gene
NSnxrB_OTU5	KC884870.1	4	90.95	442	38	2	1	441	156	596	595	2e-166	Uncultured Nitrospira sp clone Rothwald-2 nitrite oxidoreductase beta subunit (nxrB) gene
NSnxrB_OTU5	KU751835.1	5	90.83	447	35	6	1	444	27	470	593	8e-166	Uncultured bacterium clone otu12 nitrite oxidoreductase beta-subunit (nxrB) gene
NSnxrB_OTU5	KC884871.1	6	90.95	442	38	2	1	441	156	596	593	8e-166	Uncultured Nitrospira sp clone Rothwald-3 nitrite oxidoreductase beta subunit (nxrB) gene
NSnxrB_OTU5	KC884909.1	7	90.58	446	38	4	1	444	151	594	588	4e-164	Uncultured Nitrospira sp clone Gorjachinsk-5 nitrite oxidoreductase beta subunit (nxrB) gene
NSnxrB_OTU5	KC884904.1	8	90.58	446	38	4	1	444	151	594	588	4e-164	Nitrospira calida strain Ns10 clone 4 nitrite oxidoreductase beta subunit (nxrB) gene
NSnxrB_OTU5	KU751836.1	9	90.4	448	35	7	1	444	27	470	582	2e-162	Uncultured bacterium clone otu13 nitrite oxidoreductase beta-subunit (nxrB) gene
NSnxrB_OTU5	KU751824.1	10	90.13	446	40	4	1	444	21	464	577	8e-161	Uncultured bacterium clone otu1 nitrite oxidoreductase beta-subunit (nxrB) gene
NSnxrB_OTU6	KC884869.1	1	97.3	445	12	0	1	445	156	600	756	0	Uncultured Nitrospira sp clone Rothwald-1 nitrite oxidoreductase beta subunit (nxrB) gene
NSnxrB_OTU6	KC884872.1	2	96.18	445	17	0	1	445	156	600	728	0	Uncultured Nitrospira sp clone Rothwald-4 nitrite oxidoreductase beta subunit (nxrB) gene
NSnxrB_OTU6	KC884868.1	3	95.94	443	18	0	1	443	156	598	719	0	Uncultured Nitrospira sp clone Rothwald-11 nitrite oxidoreductase beta subunit (nxrB) gene
NSnxrB_OTU6	KC884893.1	4	93.26	445	30	0	1	445	156	600	656	0	Uncultured Nitrospira sp clone Klausenleopoldsdorf-S20 nitrite oxidoreductase beta subunit (nxrB) gene
NSnxrB_OTU6	KC884891.1	5	93.26	445	30	0	1	445	156	600	656	0	Uncultured Nitrospira sp clone Klausenleopoldsdorf-S16 nitrite oxidoreductase beta subunit (nxrB) gene
NSnxrB_OTU6	KU751844.1	6	93.03	445	31	0	1	445	27	471	651	0	Uncultured bacterium clone otu21 nitrite oxidoreductase beta-subunit (nxrB) gene
NSnxrB_OTU6	KC884886.1	7	92.58	445	33	0	1	445	156	600	640	1e-179	Uncultured Nitrospira sp clone Klausenleopoldsdorf-S4 nitrite oxidoreductase beta subunit (nxrB) gene
NSnxrB_OTU6	KC884870.1	8	92.15	446	33	2	1	445	156	600	630	6e-177	Uncultured Nitrospira sp clone Rothwald-2 nitrite oxidoreductase beta subunit (nxrB) gene
NSnxrB_OTU6	KC884871.1	9	92.15	446	33	2	1	445	156	600	628	2e-176	Uncultured Nitrospira sp clone Rothwald-3 nitrite oxidoreductase beta subunit (nxrB) gene
NSnxrB_OTU6	KU751824.1	10	91.91	445	36	0	1	445	21	465	623	1e-174	Uncultured bacterium clone otu1 nitrite oxidoreductase beta-subunit (nxrB) gene
NSnxrB_OTU7	KC884869.1	1	92.58	445	31	2	1	444	156	599	638	4e-179	Uncultured Nitrospira sp clone Rothwald-1 nitrite oxidoreductase beta subunit (nxrB) gene
NSnxrB_OTU7	KC884872.1	2	92.13	445	33	2	1	444	156	599	627	8e-176	Uncultured Nitrospira sp clone Rothwald-4 nitrite oxidoreductase beta subunit (nxrB) gene
NSnxrB_OTU7	KC884868.1	3	91.44	444	36	2	1	443	156	598	608	3e-170	Uncultured Nitrospira sp clone Rothwald-11 nitrite oxidoreductase beta subunit (nxrB) gene
NSnxrB_OTU7	KC884870.1	4	89.69	446	42	4	1	444	156	599	568	5e-158	Uncultured Nitrospira sp clone Rothwald-2 nitrite oxidoreductase beta subunit (nxrB) gene
NSnxrB_OTU7	KU751844.1	5	89.84	443	41	4	1	441	27	467	566	2e-157	Uncultured bacterium clone otu21 nitrite oxidoreductase beta-subunit (nxrB) gene
NSnxrB_OTU7	KU751839.1	6	89.62	443	42	4	1	441	27	467	560	8e-156	Uncultured bacterium clone otu16 nitrite oxidoreductase beta-subunit (nxrB) gene
NSnxrB_OTU7	KC884891.1	7	89.41	444	47	0	1	444	156	599	560	8e-156	Uncultured Nitrospira sp clone Klausenleopoldsdorf-S16 nitrite oxidoreductase beta subunit (nxrB) gene
NSnxrB_OTU7	KC884871.1	8	89.44	445	45	2	1	444	156	599	560	8e-156	Uncultured Nitrospira sp clone Rothwald-3 nitrite oxidoreductase beta subunit (nxrB) gene
NSnxrB_OTU7	KC884886.1	9	89.19	444	48	0	1	444	156	599	555	4e-154	Uncultured Nitrospira sp clone Klausenleopoldsdorf-S4 nitrite oxidoreductase beta subunit (nxrB) gene
NSnxrB_OTU7	KU751836.1	10	88.99	445	41	7	1	441	27	467	544	8e-151	Uncultured bacterium clone otu13 nitrite oxidoreductase beta-subunit (nxrB) gene
NSnxrB_OTU8	KC884869.1	1	93.24	444	30	0	1	444	156	599	654	0	Uncultured Nitrospira sp clone Rothwald-1 nitrite oxidoreductase beta subunit (nxrB) gene
NSnxrB_OTU8	KC884872.1	2	92.34	444	34	0	1	444	156	599	632	2e-177	Uncultured Nitrospira sp clone Rothwald-4 nitrite oxidoreductase beta subunit (nxrB) gene
NSnxrB_OTU8	KU751844.1	3	92.34	444	28	6	1	441	27	467	627	8e-176	Uncultured bacterium clone otu21 nitrite oxidoreductase beta-subunit (nxrB) gene
NSnxrB_OTU8	KC884868.1	4	91.65	443	37	0	1	443	156	598	614	6e-172	Uncultured Nitrospira sp clone Rothwald-11 nitrite oxidoreductase beta subunit (nxrB) gene
NSnxrB_OTU8	KU751839.1	5	91.63	442	35	2	1	441	27	467	610	8e-171	Uncultured bacterium clone otu16 nitrite oxidoreductase beta-subunit (nxrB) gene
NSnxrB_OTU8	KU751832.1	6	91.4	442	36	2	1	441	27	467	604	4e-169	Uncultured bacterium clone otu9 nitrite oxidoreductase beta-subunit (nxrB) gene
NSnxrB_OTU8	KC884909.1	7	91.4	442	36	2	1	441	151	591	604	4e-169	Uncultured Nitrospira sp clone Gorjachinsk-5 nitrite oxidoreductase beta subunit (nxrB) gene
NSnxrB_OTU8	KC884904.1	8	91.4	442	36	2	1	441	151	591	604	4e-169	Nitrospira calida strain Ns10 clone 4 nitrite oxidoreductase beta subunit (nxrB) gene
NSnxrB_OTU8	KC884895.1	9	91.18	442	37	2	1	441	151	591	599	2e-167	Nitrospira calida strain Ns10 clone 3 nitrite oxidoreductase beta subunit (nxrB) gene
NSnxrB_OTU8	KU751836.1	10	90.99	444	34	5	1	441	27	467	593	8e-166	Uncultured bacterium clone otu13 nitrite oxidoreductase beta-subunit (nxrB) gene
NSnxrB_OTU9	KC884869.1	1	91.5	447	34	4	1	445	156	600	612	2e-171	Uncultured Nitrospira sp clone Rothwald-1 nitrite oxidoreductase beta subunit (nxrB) gene
NSnxrB_OTU9	KU751832.1	2	90.56	445	42	0	1	445	27	471	590	1e-164	Uncultured bacterium clone otu9 nitrite oxidoreductase beta-subunit (nxrB) gene
NSnxrB_OTU9	KU751824.1	3	90.58	446	40	2	1	445	21	465	590	1e-164	Uncultured bacterium clone otu1 nitrite oxidoreductase beta-subunit (nxrB) gene
NSnxrB_OTU9	HF936739.1	4	90.34	445	43	0	1	445	171	615	584	5e-163	Uncultured bacterium partial nxrB gene for nitrite oxidoreductase clone FG-FJQ-nxrB-34
NSnxrB_OTU9	KU751844.1	5	90.16	447	40	4	1	445	27	471	579	2e-161	Uncultured bacterium clone otu21 nitrite oxidoreductase beta-subunit (nxrB) gene
NSnxrB_OTU9	HF936738.1	6	90.11	445	44	0	1	445	171	615	579	2e-161	Uncultured bacterium partial nxrB gene for nitrite oxidoreductase clone FG-FJQ-nxrB-3
NSnxrB_OTU9	KU751839.1	7	89.66	445	46	0	1	445	27	471	568	5e-158	Uncultured bacterium clone otu16 nitrite oxidoreductase beta-subunit (nxrB) gene
NSnxrB_OTU9	KU751836.1	8	89.29	448	42	5	1	445	27	471	556	1e-154	Uncultured bacterium clone otu13 nitrite oxidoreductase beta-subunit (nxrB) gene
NSnxrB_OTU9	KC884909.1	9	89.24	446	46	2	1	445	151	595	556	1e-154	Uncultured Nitrospira sp clone Gorjachinsk-5 nitrite oxidoreductase beta subunit (nxrB) gene
NSnxrB_OTU9	KC884904.1	10	89.24	446	46	2	1	445	151	595	556	1e-154	Nitrospira calida strain Ns10 clone 4 nitrite oxidoreductase beta subunit (nxrB) gene
NSnxrB_OTU10	KC884869.1	1	95.73	445	19	0	1	445	156	600	717	0	Uncultured Nitrospira sp clone Rothwald-1 nitrite oxidoreductase beta subunit (nxrB) gene
NSnxrB_OTU10	KC884872.1	2	95.06	445	22	0	1	445	156	600	701	0	Uncultured Nitrospira sp clone Rothwald-4 nitrite oxidoreductase beta subunit (nxrB) gene
NSnxrB_OTU10	KC884868.1	3	94.81	443	23	0	1	443	156	598	691	0	Uncultured Nitrospira sp clone Rothwald-11 nitrite oxidoreductase beta subunit (nxrB) gene
NSnxrB_OTU10	KC884893.1	4	92.13	445	35	0	1	445	156	600	628	2e-176	Uncultured Nitrospira sp clone Klausenleopoldsdorf-S20 nitrite oxidoreductase beta subunit (nxrB) gene
NSnxrB_OTU10	KU751824.1	5	91.69	445	37	0	1	445	21	465	617	5e-173	Uncultured bacterium clone otu1 nitrite oxidoreductase beta-subunit (nxrB) gene
NSnxrB_OTU10	KC884891.1	6	91.69	445	37	0	1	445	156	600	617	5e-173	Uncultured Nitrospira sp clone Klausenleopoldsdorf-S16 nitrite oxidoreductase beta subunit (nxrB) gene
NSnxrB_OTU10	KC884870.1	7	91.46	445	38	0	1	445	156	600	614	6e-172	Uncultured Nitrospira sp clone Rothwald-2 nitrite oxidoreductase beta subunit (nxrB) gene
NSnxrB_OTU10	KU751844.1	8	91.28	447	35	4	1	445	27	471	606	1e-169	Uncultured bacterium clone otu21 nitrite oxidoreductase beta-subunit (nxrB) gene
NSnxrB_OTU10	KC884892.1	9	91.22	444	39	0	1	444	156	599	604	4e-169	Uncultured Nitrospira sp clone Klausenleopoldsdorf-S17 nitrite oxidoreductase beta subunit (nxrB) gene
NSnxrB_OTU10	KC884886.1	10	91.03	446	38	2	1	445	156	600	601	5e-168	Uncultured Nitrospira sp clone Klausenleopoldsdorf-S4 nitrite oxidoreductase beta subunit (nxrB) gene
NSnxrB_OTU11	KC884886.1	1	89.86	444	45	0	1	444	156	599	571	4e-159	Uncultured Nitrospira sp clone Klausenleopoldsdorf-S4 nitrite oxidoreductase beta subunit (nxrB) gene
NSnxrB_OTU11	KC884869.1	2	89.91	446	41	4	1	444	156	599	571	4e-159	Uncultured Nitrospira sp clone Rothwald-1 nitrite oxidoreductase beta subunit (nxrB) gene
NSnxrB_OTU11	KC884891.1	3	89.41	444	47	0	1	444	156	599	560	8e-156	Uncultured Nitrospira sp clone Klausenleopoldsdorf-S16 nitrite oxidoreductase beta subunit (nxrB) gene
NSnxrB_OTU11	KU751844.1	4	89.52	439	44	2	1	438	27	464	555	4e-154	Uncultured bacterium clone otu21 nitrite oxidoreductase beta-subunit (nxrB) gene
NSnxrB_OTU11	KC884893.1	5	89.19	444	48	0	1	444	156	599	555	4e-154	Uncultured Nitrospira sp clone Klausenleopoldsdorf-S20 nitrite oxidoreductase beta subunit (nxrB) gene
NSnxrB_OTU11	KC884872.1	6	89.01	446	45	4	1	444	156	599	549	2e-152	Uncultured Nitrospira sp clone Rothwald-4 nitrite oxidoreductase beta subunit (nxrB) gene
NSnxrB_OTU11	KU751839.1	7	88.41	440	47	4	1	438	27	464	527	8e-146	Uncultured bacterium clone otu16 nitrite oxidoreductase beta-subunit (nxrB) gene
NSnxrB_OTU11	KU751836.1	8	88.24	442	44	7	1	438	27	464	521	4e-144	Uncultured bacterium clone otu13 nitrite oxidoreductase beta-subunit (nxrB) gene
NSnxrB_OTU11	KC884938.1	9	87.53	449	48	7	1	445	5	449	512	2e-141	Nitrospira sp enrichment culture clone 43 nitrite oxidoreductase beta subunit (nxrB) gene
NSnxrB_OTU11	KC884937.1	10	87.5	448	50	5	1	445	5	449	512	2e-141	Nitrospira sp enrichment culture clone 44 nitrite oxidoreductase beta subunit (nxrB) gene
NSnxrB_OTU12	KC884869.1	1	91.67	444	37	0	1	444	156	599	616	2e-172	Uncultured Nitrospira sp clone Rothwald-1 nitrite oxidoreductase beta subunit (nxrB) gene
NSnxrB_OTU12	KU751844.1	2	90.87	438	40	0	1	438	27	464	588	4e-164	Uncultured bacterium clone otu21 nitrite oxidoreductase beta-subunit (nxrB) gene
NSnxrB_OTU12	KU751836.1	3	90.48	441	36	5	1	438	27	464	577	8e-161	Uncultured bacterium clone otu13 nitrite oxidoreductase beta-subunit (nxrB) gene
NSnxrB_OTU12	KU751837.1	4	89.91	446	41	4	1	444	27	470	571	4e-159	Uncultured bacterium clone otu14 nitrite oxidoreductase beta-subunit (nxrB) gene
NSnxrB_OTU12	KC884938.1	5	89.51	448	41	5	1	445	5	449	562	2e-156	Nitrospira sp enrichment culture clone 43 nitrite oxidoreductase beta subunit (nxrB) gene
NSnxrB_OTU12	KC884937.1	6	89.51	448	41	5	1	445	5	449	562	2e-156	Nitrospira sp enrichment culture clone 44 nitrite oxidoreductase beta subunit (nxrB) gene
NSnxrB_OTU12	KU751829.1	7	89.73	438	45	0	1	438	27	464	560	8e-156	Uncultured bacterium clone otu6 nitrite oxidoreductase beta-subunit (nxrB) gene
NSnxrB_OTU12	KU751824.1	8	89.75	439	43	2	1	438	21	458	560	8e-156	Uncultured bacterium clone otu1 nitrite oxidoreductase beta-subunit (nxrB) gene
NSnxrB_OTU12	KC884887.1	9	89.98	439	36	8	1	435	156	590	560	8e-156	Uncultured Nitrospira sp clone Klausenleopoldsdorf-S5 nitrite oxidoreductase beta subunit (nxrB) gene
NSnxrB_OTU12	KU751832.1	10	89.52	439	44	2	1	438	27	464	555	4e-154	Uncultured bacterium clone otu9 nitrite oxidoreductase beta-subunit (nxrB) gene
NSnxrB_OTU13	KC884869.1	1	93.26	445	30	0	1	445	156	600	656	0	Uncultured Nitrospira sp clone Rothwald-1 nitrite oxidoreductase beta subunit (nxrB) gene
NSnxrB_OTU13	KU751844.1	2	93.08	448	25	6	1	445	27	471	651	0	Uncultured bacterium clone otu21 nitrite oxidoreductase beta-subunit (nxrB) gene
NSnxrB_OTU13	KU751824.1	3	91.93	446	34	2	1	445	21	465	623	1e-174	Uncultured bacterium clone otu1 nitrite oxidoreductase beta-subunit (nxrB) gene
NSnxrB_OTU13	KU751836.1	4	91.74	448	31	5	1	445	27	471	617	5e-173	Uncultured bacterium clone otu13 nitrite oxidoreductase beta-subunit (nxrB) gene
NSnxrB_OTU13	KC884872.1	5	91.7	446	35	2	1	445	156	600	617	5e-173	Uncultured Nitrospira sp clone Rothwald-4 nitrite oxidoreductase beta subunit (nxrB) gene
NSnxrB_OTU13	KU751832.1	6	91.5	447	34	4	1	445	27	471	612	2e-171	Uncultured bacterium clone otu9 nitrite oxidoreductase beta-subunit (nxrB) gene
NSnxrB_OTU13	KC884909.1	7	91.46	445	38	0	1	445	151	595	612	2e-171	Uncultured Nitrospira sp clone Gorjachinsk-5 nitrite oxidoreductase beta subunit (nxrB) gene
NSnxrB_OTU13	KC884904.1	8	91.46	445	38	0	1	445	151	595	612	2e-171	Nitrospira calida strain Ns10 clone 4 nitrite oxidoreductase beta subunit (nxrB) gene
NSnxrB_OTU13	KC884937.1	9	91.69	445	29	7	1	441	5	445	610	8e-171	Nitrospira sp enrichment culture clone 44 nitrite oxidoreductase beta subunit (nxrB) gene
NSnxrB_OTU13	KC884868.1	10	91.44	444	36	2	1	443	156	598	608	3e-170	Uncultured Nitrospira sp clone Rothwald-11 nitrite oxidoreductase beta subunit (nxrB) gene
NSnxrB_OTU14	KC884869.1	1	95.28	445	21	0	1	445	156	600	706	0	Uncultured Nitrospira sp clone Rothwald-1 nitrite oxidoreductase beta subunit (nxrB) gene
NSnxrB_OTU14	KC884872.1	2	94.16	445	26	0	1	445	156	600	678	0	Uncultured Nitrospira sp clone Rothwald-4 nitrite oxidoreductase beta subunit (nxrB) gene
NSnxrB_OTU14	KC884868.1	3	93.91	443	27	0	1	443	156	598	669	0	Uncultured Nitrospira sp clone Rothwald-11 nitrite oxidoreductase beta subunit (nxrB) gene
NSnxrB_OTU14	KU751844.1	4	92.17	447	31	4	1	445	27	471	628	2e-176	Uncultured bacterium clone otu21 nitrite oxidoreductase beta-subunit (nxrB) gene
NSnxrB_OTU14	KU751839.1	5	92.13	445	35	0	1	445	27	471	628	2e-176	Uncultured bacterium clone otu16 nitrite oxidoreductase beta-subunit (nxrB) gene
NSnxrB_OTU14	KU751836.1	6	91.52	448	32	5	1	445	27	471	612	2e-171	Uncultured bacterium clone otu13 nitrite oxidoreductase beta-subunit (nxrB) gene
NSnxrB_OTU14	KU751824.1	7	91.46	445	38	0	1	445	21	465	612	2e-171	Uncultured bacterium clone otu1 nitrite oxidoreductase beta-subunit (nxrB) gene
NSnxrB_OTU14	KC884893.1	8	91.24	445	39	0	1	445	156	600	606	1e-169	Uncultured Nitrospira sp clone Klausenleopoldsdorf-S20 nitrite oxidoreductase beta subunit (nxrB) gene
NSnxrB_OTU14	KC884891.1	9	91.24	445	39	0	1	445	156	600	606	1e-169	Uncultured Nitrospira sp clone Klausenleopoldsdorf-S16 nitrite oxidoreductase beta subunit (nxrB) gene
NSnxrB_OTU14	KC884938.1	10	91.48	446	28	9	1	441	5	445	604	4e-169	Nitrospira sp enrichment culture clone 43 nitrite oxidoreductase beta subunit (nxrB) gene
NSnxrB_OTU15	KC884872.1	1	92.52	441	33	0	1	441	156	596	632	2e-177	Uncultured Nitrospira sp clone Rothwald-4 nitrite oxidoreductase beta subunit (nxrB) gene
NSnxrB_OTU15	KC884869.1	2	92.52	441	33	0	1	441	156	596	632	2e-177	Uncultured Nitrospira sp clone Rothwald-1 nitrite oxidoreductase beta subunit (nxrB) gene
NSnxrB_OTU15	KC884868.1	3	91.61	441	37	0	1	441	156	596	610	8e-171	Uncultured Nitrospira sp clone Rothwald-11 nitrite oxidoreductase beta subunit (nxrB) gene
NSnxrB_OTU15	KU751844.1	4	90.6	447	36	6	1	444	27	470	588	4e-164	Uncultured bacterium clone otu21 nitrite oxidoreductase beta-subunit (nxrB) gene
NSnxrB_OTU15	KC884937.1	5	89.96	448	39	6	1	445	5	449	573	1e-159	Nitrospira sp enrichment culture clone 44 nitrite oxidoreductase beta subunit (nxrB) gene
NSnxrB_OTU15	KU751839.1	6	89.89	445	43	2	1	444	27	470	571	4e-159	Uncultured bacterium clone otu16 nitrite oxidoreductase beta-subunit (nxrB) gene
NSnxrB_OTU15	KU751836.1	7	89.69	446	42	4	1	444	27	470	566	2e-157	Uncultured bacterium clone otu13 nitrite oxidoreductase beta-subunit (nxrB) gene
NSnxrB_OTU15	KC884938.1	8	89.51	448	41	6	1	445	5	449	562	2e-156	Nitrospira sp enrichment culture clone 43 nitrite oxidoreductase beta subunit (nxrB) gene
NSnxrB_OTU15	KU751829.1	9	89.41	444	47	0	1	444	27	470	560	8e-156	Uncultured bacterium clone otu6 nitrite oxidoreductase beta-subunit (nxrB) gene
NSnxrB_OTU15	KU751824.1	10	89.44	445	45	2	1	444	21	464	560	8e-156	Uncultured bacterium clone otu1 nitrite oxidoreductase beta-subunit (nxrB) gene
NSnxrB_OTU16	KC884869.1	1	94.16	445	26	0	1	445	156	600	678	0	Uncultured Nitrospira sp clone Rothwald-1 nitrite oxidoreductase beta subunit (nxrB) gene
NSnxrB_OTU16	KC884872.1	2	93.26	445	30	0	1	445	156	600	656	0	Uncultured Nitrospira sp clone Rothwald-4 nitrite oxidoreductase beta subunit (nxrB) gene
NSnxrB_OTU16	KC884868.1	3	93	443	31	0	1	443	156	598	647	0	Uncultured Nitrospira sp clone Rothwald-11 nitrite oxidoreductase beta subunit (nxrB) gene
NSnxrB_OTU16	KU751844.1	4	91.48	446	36	2	1	445	27	471	612	2e-171	Uncultured bacterium clone otu21 nitrite oxidoreductase beta-subunit (nxrB) gene
NSnxrB_OTU16	KC884891.1	5	90.81	446	39	2	1	445	156	600	595	2e-166	Uncultured Nitrospira sp clone Klausenleopoldsdorf-S16 nitrite oxidoreductase beta subunit (nxrB) gene
NSnxrB_OTU16	KC884893.1	6	90.58	446	40	2	1	445	156	600	590	1e-164	Uncultured Nitrospira sp clone Klausenleopoldsdorf-S20 nitrite oxidoreductase beta subunit (nxrB) gene
NSnxrB_OTU16	KU751836.1	7	90.38	447	39	3	1	445	27	471	584	5e-163	Uncultured bacterium clone otu13 nitrite oxidoreductase beta-subunit (nxrB) gene
NSnxrB_OTU16	KC884938.1	8	90.52	443	38	3	1	441	5	445	582	2e-162	Nitrospira sp enrichment culture clone 43 nitrite oxidoreductase beta subunit (nxrB) gene
NSnxrB_OTU16	KC884937.1	9	90.52	443	38	3	1	441	5	445	582	2e-162	Nitrospira sp enrichment culture clone 44 nitrite oxidoreductase beta subunit (nxrB) gene
NSnxrB_OTU16	KC884870.1	10	90.13	446	42	2	1	445	156	600	580	6e-162	Uncultured Nitrospira sp clone Rothwald-2 nitrite oxidoreductase beta subunit (nxrB) gene
NSnxrB_OTU17	KC884869.1	1	96.41	446	14	2	1	445	156	600	734	0	Uncultured Nitrospira sp clone Rothwald-1 nitrite oxidoreductase beta subunit (nxrB) gene
NSnxrB_OTU17	KC884872.1	2	95.07	446	20	2	1	445	156	600	701	0	Uncultured Nitrospira sp clone Rothwald-4 nitrite oxidoreductase beta subunit (nxrB) gene
NSnxrB_OTU17	KC884868.1	3	94.59	444	22	2	1	443	156	598	686	0	Uncultured Nitrospira sp clone Rothwald-11 nitrite oxidoreductase beta subunit (nxrB) gene
NSnxrB_OTU17	KU751844.1	4	92.6	446	31	2	1	445	27	471	640	1e-179	Uncultured bacterium clone otu21 nitrite oxidoreductase beta-subunit (nxrB) gene
NSnxrB_OTU17	KU751824.1	5	92.36	445	34	0	1	445	21	465	634	5e-178	Uncultured bacterium clone otu1 nitrite oxidoreductase beta-subunit (nxrB) gene
NSnxrB_OTU17	KC884891.1	6	92.13	445	35	0	1	445	156	600	628	2e-176	Uncultured Nitrospira sp clone Klausenleopoldsdorf-S16 nitrite oxidoreductase beta subunit (nxrB) gene
NSnxrB_OTU17	KC884893.1	7	91.93	446	34	2	1	445	156	600	623	1e-174	Uncultured Nitrospira sp clone Klausenleopoldsdorf-S20 nitrite oxidoreductase beta subunit (nxrB) gene
NSnxrB_OTU17	KU751836.1	8	91.74	448	31	5	1	445	27	471	617	5e-173	Uncultured bacterium clone otu13 nitrite oxidoreductase beta-subunit (nxrB) gene
NSnxrB_OTU17	KC884886.1	9	91.72	447	33	4	1	445	156	600	617	5e-173	Uncultured Nitrospira sp clone Klausenleopoldsdorf-S4 nitrite oxidoreductase beta subunit (nxrB) gene
NSnxrB_OTU17	KC884870.1	10	91.28	447	35	4	1	445	156	600	608	3e-170	Uncultured Nitrospira sp clone Rothwald-2 nitrite oxidoreductase beta subunit (nxrB) gene
NSnxrB_OTU18	KC884869.1	1	95.28	445	21	0	1	445	156	600	706	0	Uncultured Nitrospira sp clone Rothwald-1 nitrite oxidoreductase beta subunit (nxrB) gene
NSnxrB_OTU18	KC884872.1	2	94.83	445	23	0	1	445	156	600	695	0	Uncultured Nitrospira sp clone Rothwald-4 nitrite oxidoreductase beta subunit (nxrB) gene
NSnxrB_OTU18	KC884868.1	3	94.58	443	24	0	1	443	156	598	686	0	Uncultured Nitrospira sp clone Rothwald-11 nitrite oxidoreductase beta subunit (nxrB) gene
NSnxrB_OTU18	KC884870.1	4	91.93	446	34	2	1	445	156	600	625	3e-175	Uncultured Nitrospira sp clone Rothwald-2 nitrite oxidoreductase beta subunit (nxrB) gene
NSnxrB_OTU18	KC884871.1	5	91.48	446	36	2	1	445	156	600	612	2e-171	Uncultured Nitrospira sp clone Rothwald-3 nitrite oxidoreductase beta subunit (nxrB) gene
NSnxrB_OTU18	KU751844.1	6	90.81	446	39	2	1	445	27	471	595	2e-166	Uncultured bacterium clone otu21 nitrite oxidoreductase beta-subunit (nxrB) gene
NSnxrB_OTU18	KU751836.1	7	90.42	449	35	7	1	445	27	471	584	5e-163	Uncultured bacterium clone otu13 nitrite oxidoreductase beta-subunit (nxrB) gene
NSnxrB_OTU18	KU751824.1	8	90.34	445	43	0	1	445	21	465	584	5e-163	Uncultured bacterium clone otu1 nitrite oxidoreductase beta-subunit (nxrB) gene
NSnxrB_OTU18	KC884938.1	9	90.54	444	36	5	1	441	5	445	582	2e-162	Nitrospira sp enrichment culture clone 43 nitrite oxidoreductase beta subunit (nxrB) gene
NSnxrB_OTU18	KC884892.1	10	90.34	445	41	2	1	444	156	599	582	2e-162	Uncultured Nitrospira sp clone Klausenleopoldsdorf-S17 nitrite oxidoreductase beta subunit (nxrB) gene
NSnxrB_OTU19	KC884869.1	1	96.63	445	15	0	1	445	156	600	739	0	Uncultured Nitrospira sp clone Rothwald-1 nitrite oxidoreductase beta subunit (nxrB) gene
NSnxrB_OTU19	KC884872.1	2	94.83	445	23	0	1	445	156	600	695	0	Uncultured Nitrospira sp clone Rothwald-4 nitrite oxidoreductase beta subunit (nxrB) gene
NSnxrB_OTU19	KC884868.1	3	94.58	443	24	0	1	443	156	598	686	0	Uncultured Nitrospira sp clone Rothwald-11 nitrite oxidoreductase beta subunit (nxrB) gene
NSnxrB_OTU19	KU751844.1	4	92.83	446	30	2	1	445	27	471	645	0	Uncultured bacterium clone otu21 nitrite oxidoreductase beta-subunit (nxrB) gene
NSnxrB_OTU19	KU751836.1	5	92.62	447	29	3	1	445	27	471	640	1e-179	Uncultured bacterium clone otu13 nitrite oxidoreductase beta-subunit (nxrB) gene
NSnxrB_OTU19	KU751839.1	6	92.15	446	33	2	1	445	27	471	628	2e-176	Uncultured bacterium clone otu16 nitrite oxidoreductase beta-subunit (nxrB) gene
NSnxrB_OTU19	KU751824.1	7	92.13	445	35	0	1	445	21	465	628	2e-176	Uncultured bacterium clone otu1 nitrite oxidoreductase beta-subunit (nxrB) gene
NSnxrB_OTU19	KC884893.1	8	92.13	445	35	0	1	445	156	600	628	2e-176	Uncultured Nitrospira sp clone Klausenleopoldsdorf-S20 nitrite oxidoreductase beta subunit (nxrB) gene
NSnxrB_OTU19	KC884891.1	9	92.13	445	35	0	1	445	156	600	628	2e-176	Uncultured Nitrospira sp clone Klausenleopoldsdorf-S16 nitrite oxidoreductase beta subunit (nxrB) gene
NSnxrB_OTU19	KU751833.1	10	91.95	447	32	4	1	445	27	471	623	1e-174	Uncultured bacterium clone otu10 nitrite oxidoreductase beta-subunit (nxrB) gene
NSnxrB_OTU20	KC884869.1	1	91.01	445	38	2	1	444	156	599	599	2e-167	Uncultured Nitrospira sp clone Rothwald-1 nitrite oxidoreductase beta subunit (nxrB) gene
NSnxrB_OTU20	KC884872.1	2	90.56	445	40	2	1	444	156	599	588	4e-164	Uncultured Nitrospira sp clone Rothwald-4 nitrite oxidoreductase beta subunit (nxrB) gene
NSnxrB_OTU20	KC884868.1	3	89.86	444	43	2	1	443	156	598	569	1e-158	Uncultured Nitrospira sp clone Rothwald-11 nitrite oxidoreductase beta subunit (nxrB) gene
NSnxrB_OTU20	KU751844.1	4	89.27	438	47	0	1	438	27	464	549	2e-152	Uncultured bacterium clone otu21 nitrite oxidoreductase beta-subunit (nxrB) gene
NSnxrB_OTU20	KC884909.1	5	87.9	438	47	6	1	435	151	585	510	8e-141	Uncultured Nitrospira sp clone Gorjachinsk-5 nitrite oxidoreductase beta subunit (nxrB) gene
NSnxrB_OTU20	KC884904.1	6	87.9	438	47	6	1	435	151	585	510	8e-141	Nitrospira calida strain Ns10 clone 4 nitrite oxidoreductase beta subunit (nxrB) gene
NSnxrB_OTU20	KU751831.1	7	87.53	441	49	6	1	438	24	461	505	4e-139	Uncultured bacterium clone otu8 nitrite oxidoreductase beta-subunit (nxrB) gene
NSnxrB_OTU20	KC884929.1	8	87.21	438	56	0	1	438	5	442	499	2e-137	Uncultured Nitrospira sp clone Namibia-24 nitrite oxidoreductase beta subunit (nxrB) gene
NSnxrB_OTU20	KC884895.1	9	87.44	438	49	6	1	435	151	585	499	2e-137	Nitrospira calida strain Ns10 clone 3 nitrite oxidoreductase beta subunit (nxrB) gene
NSnxrB_OTU20	KC884905.1	10	87.24	439	48	8	1	435	151	585	496	2e-136	Nitrospira calida strain Ns10 clone 1 nitrite oxidoreductase beta subunit (nxrB) gene
NSnxrB_OTU21	KC884869.1	1	89.49	447	41	6	1	444	156	599	560	8e-156	Uncultured Nitrospira sp clone Rothwald-1 nitrite oxidoreductase beta subunit (nxrB) gene
NSnxrB_OTU21	KC884886.1	2	89.24	446	44	4	1	444	156	599	555	4e-154	Uncultured Nitrospira sp clone Klausenleopoldsdorf-S4 nitrite oxidoreductase beta subunit (nxrB) gene
NSnxrB_OTU21	KC884891.1	3	88.99	445	47	2	1	444	156	599	549	2e-152	Uncultured Nitrospira sp clone Klausenleopoldsdorf-S16 nitrite oxidoreductase beta subunit (nxrB) gene
NSnxrB_OTU21	KU751844.1	4	89.12	441	42	6	1	438	27	464	544	8e-151	Uncultured bacterium clone otu21 nitrite oxidoreductase beta-subunit (nxrB) gene
NSnxrB_OTU21	KC884893.1	5	88.76	445	48	2	1	444	156	599	544	8e-151	Uncultured Nitrospira sp clone Klausenleopoldsdorf-S20 nitrite oxidoreductase beta subunit (nxrB) gene
NSnxrB_OTU21	KC884872.1	6	88.84	448	42	8	1	444	156	599	544	8e-151	Uncultured Nitrospira sp clone Rothwald-4 nitrite oxidoreductase beta subunit (nxrB) gene
NSnxrB_OTU21	KU751832.1	7	87.73	440	50	4	1	438	27	464	510	8e-141	Uncultured bacterium clone otu9 nitrite oxidoreductase beta-subunit (nxrB) gene
NSnxrB_OTU21	KU751839.1	8	87.3	441	50	6	1	438	27	464	499	2e-137	Uncultured bacterium clone otu16 nitrite oxidoreductase beta-subunit (nxrB) gene
NSnxrB_OTU21	KC884938.1	9	86.89	450	49	9	1	445	5	449	496	2e-136	Nitrospira sp enrichment culture clone 43 nitrite oxidoreductase beta subunit (nxrB) gene
NSnxrB_OTU21	KC884937.1	10	86.86	449	51	7	1	445	5	449	496	2e-136	Nitrospira sp enrichment culture clone 44 nitrite oxidoreductase beta subunit (nxrB) gene
NSnxrB_OTU22	KU751841.1	1	89.31	449	40	8	1	445	27	471	556	1e-154	Uncultured bacterium clone otu18 nitrite oxidoreductase beta-subunit (nxrB) gene
NSnxrB_OTU22	HF936739.1	2	89.33	450	38	10	1	445	171	615	556	1e-154	Uncultured bacterium partial nxrB gene for nitrite oxidoreductase clone FG-FJQ-nxrB-34
NSnxrB_OTU22	HF936738.1	3	89.11	450	39	10	1	445	171	615	551	5e-153	Uncultured bacterium partial nxrB gene for nitrite oxidoreductase clone FG-FJQ-nxrB-3
NSnxrB_OTU22	KC884929.1	4	88.81	447	46	4	1	445	5	449	545	2e-151	Uncultured Nitrospira sp clone Namibia-24 nitrite oxidoreductase beta subunit (nxrB) gene
NSnxrB_OTU22	KU751826.1	5	88.69	451	39	12	1	445	27	471	540	1e-149	Uncultured bacterium clone otu3 nitrite oxidoreductase beta-subunit (nxrB) gene
NSnxrB_OTU22	KU751832.1	6	88.44	450	42	10	1	445	27	471	534	5e-148	Uncultured bacterium clone otu9 nitrite oxidoreductase beta-subunit (nxrB) gene
NSnxrB_OTU22	KU751824.1	7	88.5	452	38	14	1	445	21	465	534	5e-148	Uncultured bacterium clone otu1 nitrite oxidoreductase beta-subunit (nxrB) gene
NSnxrB_OTU22	KC884935.1	8	88.37	447	48	4	1	445	5	449	534	5e-148	Uncultured Nitrospira sp clone Namibia-34 nitrite oxidoreductase beta subunit (nxrB) gene
NSnxrB_OTU22	KC884930.1	9	88.37	447	48	4	1	445	5	449	534	5e-148	Uncultured Nitrospira sp clone Namibia-25 nitrite oxidoreductase beta subunit (nxrB) gene
NSnxrB_OTU22	KC884909.1	10	88.44	450	42	10	1	445	151	595	534	5e-148	Uncultured Nitrospira sp clone Gorjachinsk-5 nitrite oxidoreductase beta subunit (nxrB) gene
NSnxrB_OTU23	KC884869.1	1	91.93	446	32	4	1	444	156	599	621	4e-174	Uncultured Nitrospira sp clone Rothwald-1 nitrite oxidoreductase beta subunit (nxrB) gene
NSnxrB_OTU23	KC884872.1	2	90.81	446	37	4	1	444	156	599	593	8e-166	Uncultured Nitrospira sp clone Rothwald-4 nitrite oxidoreductase beta subunit (nxrB) gene
NSnxrB_OTU23	KC884868.1	3	90.34	445	39	4	1	443	156	598	580	6e-162	Uncultured Nitrospira sp clone Rothwald-11 nitrite oxidoreductase beta subunit (nxrB) gene
NSnxrB_OTU23	KU751844.1	4	89.84	443	41	4	1	441	27	467	566	2e-157	Uncultured bacterium clone otu21 nitrite oxidoreductase beta-subunit (nxrB) gene
NSnxrB_OTU23	KU751839.1	5	89.84	443	41	4	1	441	27	467	566	2e-157	Uncultured bacterium clone otu16 nitrite oxidoreductase beta-subunit (nxrB) gene
NSnxrB_OTU23	KU751836.1	6	89.86	444	39	5	1	441	27	467	566	2e-157	Uncultured bacterium clone otu13 nitrite oxidoreductase beta-subunit (nxrB) gene
NSnxrB_OTU23	KU751832.1	7	89.37	442	45	2	1	441	27	467	555	4e-154	Uncultured bacterium clone otu9 nitrite oxidoreductase beta-subunit (nxrB) gene
NSnxrB_OTU23	KC884909.1	8	89.37	442	45	2	1	441	151	591	555	4e-154	Uncultured Nitrospira sp clone Gorjachinsk-5 nitrite oxidoreductase beta subunit (nxrB) gene
NSnxrB_OTU23	KC884904.1	9	89.37	442	45	2	1	441	151	591	555	4e-154	Nitrospira calida strain Ns10 clone 4 nitrite oxidoreductase beta subunit (nxrB) gene
NSnxrB_OTU23	KC884937.1	10	89.06	448	43	5	1	445	5	449	551	5e-153	Nitrospira sp enrichment culture clone 44 nitrite oxidoreductase beta subunit (nxrB) gene
NSnxrB_OTU24	KU751829.1	1	92.81	445	32	0	1	445	27	471	645	0	Uncultured bacterium clone otu6 nitrite oxidoreductase beta-subunit (nxrB) gene
NSnxrB_OTU24	KU751834.1	2	92.62	447	29	4	1	445	27	471	640	1e-179	Uncultured bacterium clone otu11 nitrite oxidoreductase beta-subunit (nxrB) gene
NSnxrB_OTU24	KU751833.1	3	91.93	446	34	2	1	445	27	471	623	1e-174	Uncultured bacterium clone otu10 nitrite oxidoreductase beta-subunit (nxrB) gene
NSnxrB_OTU24	KU751840.1	4	91.72	447	33	4	1	445	27	471	617	5e-173	Uncultured bacterium clone otu17 nitrite oxidoreductase beta-subunit (nxrB) gene
NSnxrB_OTU24	KU751835.1	5	91.7	446	35	2	1	445	27	471	617	5e-173	Uncultured bacterium clone otu12 nitrite oxidoreductase beta-subunit (nxrB) gene
NSnxrB_OTU24	KU751843.1	6	92.05	440	31	4	8	445	7	444	616	2e-172	Uncultured bacterium clone otu20 nitrite oxidoreductase beta-subunit (nxrB) gene
NSnxrB_OTU24	KC884887.1	7	91.03	446	38	2	1	445	156	600	601	5e-168	Uncultured Nitrospira sp clone Klausenleopoldsdorf-S5 nitrite oxidoreductase beta subunit (nxrB) gene
NSnxrB_OTU24	KC884935.1	8	90.81	446	39	2	1	445	5	449	595	2e-166	Uncultured Nitrospira sp clone Namibia-34 nitrite oxidoreductase beta subunit (nxrB) gene
NSnxrB_OTU24	AB846851.1	9	90.83	447	37	4	1	445	17	461	595	2e-166	Uncultured bacterium nxrB gene for nitrite oxidoreductase beta subunit clone: nsxB-06
NSnxrB_OTU24	KU751825.1	10	90.62	448	36	6	1	445	27	471	590	1e-164	Uncultured bacterium clone otu2 nitrite oxidoreductase beta-subunit (nxrB) gene
NSnxrB_OTU25	KC884872.1	1	91.22	444	39	0	1	444	156	599	604	4e-169	Uncultured Nitrospira sp clone Rothwald-4 nitrite oxidoreductase beta subunit (nxrB) gene
NSnxrB_OTU25	KC884869.1	2	91.22	444	39	0	1	444	156	599	604	4e-169	Uncultured Nitrospira sp clone Rothwald-1 nitrite oxidoreductase beta subunit (nxrB) gene
NSnxrB_OTU25	KC884868.1	3	90.52	443	42	0	1	443	156	598	586	1e-163	Uncultured Nitrospira sp clone Rothwald-11 nitrite oxidoreductase beta subunit (nxrB) gene
NSnxrB_OTU25	KU751844.1	4	89.32	440	43	4	1	438	27	464	549	2e-152	Uncultured bacterium clone otu21 nitrite oxidoreductase beta-subunit (nxrB) gene
NSnxrB_OTU25	KC884870.1	5	88.37	447	46	6	1	444	156	599	534	5e-148	Uncultured Nitrospira sp clone Rothwald-2 nitrite oxidoreductase beta subunit (nxrB) gene
NSnxrB_OTU25	KU751839.1	6	88.41	440	47	4	1	438	27	464	527	8e-146	Uncultured bacterium clone otu16 nitrite oxidoreductase beta-subunit (nxrB) gene
NSnxrB_OTU25	KC884871.1	7	88.12	446	49	4	1	444	156	599	527	8e-146	Uncultured Nitrospira sp clone Rothwald-3 nitrite oxidoreductase beta subunit (nxrB) gene
NSnxrB_OTU25	KC884937.1	8	87.75	449	47	7	1	445	5	449	518	5e-143	Nitrospira sp enrichment culture clone 44 nitrite oxidoreductase beta subunit (nxrB) gene
NSnxrB_OTU25	KU751836.1	9	87.98	441	47	5	1	438	27	464	516	2e-142	Uncultured bacterium clone otu13 nitrite oxidoreductase beta-subunit (nxrB) gene
NSnxrB_OTU25	KC884886.1	10	87.67	446	51	4	1	444	156	599	516	2e-142	Uncultured Nitrospira sp clone Klausenleopoldsdorf-S4 nitrite oxidoreductase beta subunit (nxrB) gene
NSnxrB_OTU26	KU751841.1	1	89.06	448	43	6	1	445	27	471	551	5e-153	Uncultured bacterium clone otu18 nitrite oxidoreductase beta-subunit (nxrB) gene
NSnxrB_OTU26	KU751824.1	2	89.11	450	39	10	1	445	21	465	551	5e-153	Uncultured bacterium clone otu1 nitrite oxidoreductase beta-subunit (nxrB) gene
NSnxrB_OTU26	KU751832.1	3	88.64	449	43	8	1	445	27	471	540	1e-149	Uncultured bacterium clone otu9 nitrite oxidoreductase beta-subunit (nxrB) gene
NSnxrB_OTU26	HF936739.1	4	88.69	451	39	12	1	445	171	615	540	1e-149	Uncultured bacterium partial nxrB gene for nitrite oxidoreductase clone FG-FJQ-nxrB-34
NSnxrB_OTU26	HF936738.1	5	88.47	451	40	12	1	445	171	615	534	5e-148	Uncultured bacterium partial nxrB gene for nitrite oxidoreductase clone FG-FJQ-nxrB-3
NSnxrB_OTU26	KC884909.1	6	88.17	448	47	6	1	445	151	595	529	2e-146	Uncultured Nitrospira sp clone Gorjachinsk-5 nitrite oxidoreductase beta subunit (nxrB) gene
NSnxrB_OTU26	KC884904.1	7	88.17	448	47	6	1	445	151	595	529	2e-146	Nitrospira calida strain Ns10 clone 4 nitrite oxidoreductase beta subunit (nxrB) gene
NSnxrB_OTU26	KC884895.1	8	88.17	448	47	6	1	445	151	595	529	2e-146	Nitrospira calida strain Ns10 clone 3 nitrite oxidoreductase beta subunit (nxrB) gene
NSnxrB_OTU26	KC884908.1	9	87.92	447	50	4	1	445	151	595	523	1e-144	Uncultured Nitrospira sp clone Gorjachinsk-1 nitrite oxidoreductase beta subunit (nxrB) gene
NSnxrB_OTU26	KU751826.1	10	87.8	451	43	12	1	445	27	471	518	5e-143	Uncultured bacterium clone otu3 nitrite oxidoreductase beta-subunit (nxrB) gene
NSnxrB_OTU27	KC884869.1	1	96.4	445	16	0	1	445	156	600	734	0	Uncultured Nitrospira sp clone Rothwald-1 nitrite oxidoreductase beta subunit (nxrB) gene
NSnxrB_OTU27	KC884872.1	2	95.51	445	20	0	1	445	156	600	712	0	Uncultured Nitrospira sp clone Rothwald-4 nitrite oxidoreductase beta subunit (nxrB) gene
NSnxrB_OTU27	KC884868.1	3	95.26	443	21	0	1	443	156	598	702	0	Uncultured Nitrospira sp clone Rothwald-11 nitrite oxidoreductase beta subunit (nxrB) gene
NSnxrB_OTU27	KU751844.1	4	92.19	448	29	6	1	445	27	471	628	2e-176	Uncultured bacterium clone otu21 nitrite oxidoreductase beta-subunit (nxrB) gene
NSnxrB_OTU27	KC884870.1	5	91.7	446	35	2	1	445	156	600	619	1e-173	Uncultured Nitrospira sp clone Rothwald-2 nitrite oxidoreductase beta subunit (nxrB) gene
NSnxrB_OTU27	KU751824.1	6	91.7	446	35	2	1	445	21	465	617	5e-173	Uncultured bacterium clone otu1 nitrite oxidoreductase beta-subunit (nxrB) gene
NSnxrB_OTU27	KC884892.1	7	91.69	445	35	2	1	444	156	599	616	2e-172	Uncultured Nitrospira sp clone Klausenleopoldsdorf-S17 nitrite oxidoreductase beta subunit (nxrB) gene
NSnxrB_OTU27	KC884894.1	8	91.46	445	36	2	1	444	156	599	610	8e-171	Uncultured Nitrospira sp clone Klausenleopoldsdorf-S22 nitrite oxidoreductase beta subunit (nxrB) gene
NSnxrB_OTU27	KU751839.1	9	91.28	447	35	4	1	445	27	471	606	1e-169	Uncultured bacterium clone otu16 nitrite oxidoreductase beta-subunit (nxrB) gene
NSnxrB_OTU27	KU751836.1	10	91.28	447	35	3	1	445	27	471	606	1e-169	Uncultured bacterium clone otu13 nitrite oxidoreductase beta-subunit (nxrB) gene
NSnxrB_OTU28	KC884869.1	1	95.73	445	19	0	1	445	156	600	717	0	Uncultured Nitrospira sp clone Rothwald-1 nitrite oxidoreductase beta subunit (nxrB) gene
NSnxrB_OTU28	KC884872.1	2	95.28	445	21	0	1	445	156	600	706	0	Uncultured Nitrospira sp clone Rothwald-4 nitrite oxidoreductase beta subunit (nxrB) gene
NSnxrB_OTU28	KC884868.1	3	95.03	443	22	0	1	443	156	598	697	0	Uncultured Nitrospira sp clone Rothwald-11 nitrite oxidoreductase beta subunit (nxrB) gene
NSnxrB_OTU28	KC884870.1	4	91.7	446	35	2	1	445	156	600	619	1e-173	Uncultured Nitrospira sp clone Rothwald-2 nitrite oxidoreductase beta subunit (nxrB) gene
NSnxrB_OTU28	KC884893.1	5	91.03	446	38	2	1	445	156	600	601	5e-168	Uncultured Nitrospira sp clone Klausenleopoldsdorf-S20 nitrite oxidoreductase beta subunit (nxrB) gene
NSnxrB_OTU28	KC884891.1	6	91.01	445	40	0	1	445	156	600	601	5e-168	Uncultured Nitrospira sp clone Klausenleopoldsdorf-S16 nitrite oxidoreductase beta subunit (nxrB) gene
NSnxrB_OTU28	KC884871.1	7	90.81	446	39	2	1	445	156	600	595	2e-166	Uncultured Nitrospira sp clone Rothwald-3 nitrite oxidoreductase beta subunit (nxrB) gene
NSnxrB_OTU28	KU751844.1	8	90.58	446	40	2	1	445	27	471	590	1e-164	Uncultured bacterium clone otu21 nitrite oxidoreductase beta-subunit (nxrB) gene
NSnxrB_OTU28	KC884886.1	9	90.38	447	39	4	1	445	156	600	584	5e-163	Uncultured Nitrospira sp clone Klausenleopoldsdorf-S4 nitrite oxidoreductase beta subunit (nxrB) gene
NSnxrB_OTU28	KC884892.1	10	90.32	444	43	0	1	444	156	599	582	2e-162	Uncultured Nitrospira sp clone Klausenleopoldsdorf-S17 nitrite oxidoreductase beta subunit (nxrB) gene
NSnxrB_OTU29	KC884869.1	1	93.93	445	27	0	1	445	156	600	673	0	Uncultured Nitrospira sp clone Rothwald-1 nitrite oxidoreductase beta subunit (nxrB) gene
NSnxrB_OTU29	KC884872.1	2	93.03	445	31	0	1	445	156	600	651	0	Uncultured Nitrospira sp clone Rothwald-4 nitrite oxidoreductase beta subunit (nxrB) gene
NSnxrB_OTU29	KC884868.1	3	92.33	443	34	0	1	443	156	598	630	6e-177	Uncultured Nitrospira sp clone Rothwald-11 nitrite oxidoreductase beta subunit (nxrB) gene
NSnxrB_OTU29	KU751844.1	4	90.81	446	39	2	1	445	27	471	595	2e-166	Uncultured bacterium clone otu21 nitrite oxidoreductase beta-subunit (nxrB) gene
NSnxrB_OTU29	KC884938.1	5	90.54	444	36	5	1	441	5	445	582	2e-162	Nitrospira sp enrichment culture clone 43 nitrite oxidoreductase beta subunit (nxrB) gene
NSnxrB_OTU29	KC884937.1	6	90.54	444	36	5	1	441	5	445	582	2e-162	Nitrospira sp enrichment culture clone 44 nitrite oxidoreductase beta subunit (nxrB) gene
NSnxrB_OTU29	KU751836.1	7	89.73	448	40	5	1	445	27	471	568	5e-158	Uncultured bacterium clone otu13 nitrite oxidoreductase beta-subunit (nxrB) gene
NSnxrB_OTU29	KU751824.1	8	89.66	445	46	0	1	445	21	465	568	5e-158	Uncultured bacterium clone otu1 nitrite oxidoreductase beta-subunit (nxrB) gene
NSnxrB_OTU29	KC884870.1	9	89.46	446	45	2	1	445	156	600	564	6e-157	Uncultured Nitrospira sp clone Rothwald-2 nitrite oxidoreductase beta subunit (nxrB) gene
NSnxrB_OTU29	KU751839.1	10	89.49	447	43	4	1	445	27	471	562	2e-156	Uncultured bacterium clone otu16 nitrite oxidoreductase beta-subunit (nxrB) gene
NSnxrB_OTU30	KU751832.1	1	89.53	449	39	8	1	445	27	471	562	2e-156	Uncultured bacterium clone otu9 nitrite oxidoreductase beta-subunit (nxrB) gene
NSnxrB_OTU30	KU751824.1	2	89.36	451	36	12	1	445	21	465	556	1e-154	Uncultured bacterium clone otu1 nitrite oxidoreductase beta-subunit (nxrB) gene
NSnxrB_OTU30	HF936739.1	3	89.33	450	38	10	1	445	171	615	556	1e-154	Uncultured bacterium partial nxrB gene for nitrite oxidoreductase clone FG-FJQ-nxrB-34
NSnxrB_OTU30	KU751841.1	4	89.09	449	41	8	1	445	27	471	551	5e-153	Uncultured bacterium clone otu18 nitrite oxidoreductase beta-subunit (nxrB) gene
NSnxrB_OTU30	KU751826.1	5	89.11	450	39	10	1	445	27	471	551	5e-153	Uncultured bacterium clone otu3 nitrite oxidoreductase beta-subunit (nxrB) gene
NSnxrB_OTU30	KC884935.1	6	89.04	447	45	4	1	445	5	449	551	5e-153	Uncultured Nitrospira sp clone Namibia-34 nitrite oxidoreductase beta subunit (nxrB) gene
NSnxrB_OTU30	HF936738.1	7	89.11	450	39	10	1	445	171	615	551	5e-153	Uncultured bacterium partial nxrB gene for nitrite oxidoreductase clone FG-FJQ-nxrB-3
NSnxrB_OTU30	KC884925.1	8	88.81	447	46	4	1	445	5	449	545	2e-151	Uncultured Nitrospira sp clone Namibia-17 nitrite oxidoreductase beta subunit (nxrB) gene
NSnxrB_OTU30	KC884930.1	9	88.59	447	47	4	1	445	5	449	540	1e-149	Uncultured Nitrospira sp clone Namibia-25 nitrite oxidoreductase beta subunit (nxrB) gene
NSnxrB_OTU30	KC884929.1	10	88.59	447	47	4	1	445	5	449	540	1e-149	Uncultured Nitrospira sp clone Namibia-24 nitrite oxidoreductase beta subunit (nxrB) gene
NSnxrB_OTU32	KU751829.1	1	93.71	445	28	0	1	445	27	471	667	0	Uncultured bacterium clone otu6 nitrite oxidoreductase beta-subunit (nxrB) gene
NSnxrB_OTU32	KC884890.1	2	92.12	444	35	0	1	444	156	599	627	8e-176	Uncultured Nitrospira sp clone Klausenleopoldsdorf-S9 nitrite oxidoreductase beta subunit (nxrB) gene
NSnxrB_OTU32	KU751835.1	3	91.91	445	36	0	1	445	27	471	623	1e-174	Uncultured bacterium clone otu12 nitrite oxidoreductase beta-subunit (nxrB) gene
NSnxrB_OTU32	KC884892.1	4	91.89	444	36	0	1	444	156	599	621	4e-174	Uncultured Nitrospira sp clone Klausenleopoldsdorf-S17 nitrite oxidoreductase beta subunit (nxrB) gene
NSnxrB_OTU32	KC884894.1	5	91.67	444	37	0	1	444	156	599	616	2e-172	Uncultured Nitrospira sp clone Klausenleopoldsdorf-S22 nitrite oxidoreductase beta subunit (nxrB) gene
NSnxrB_OTU32	KC884889.1	6	91.46	445	36	2	1	444	156	599	610	8e-171	Uncultured Nitrospira sp clone Klausenleopoldsdorf-S8 nitrite oxidoreductase beta subunit (nxrB) gene
NSnxrB_OTU32	KC884885.1	7	91.46	445	36	2	1	444	156	599	610	8e-171	Uncultured Nitrospira sp clone Klausenleopoldsdorf-S2 nitrite oxidoreductase beta subunit (nxrB) gene
NSnxrB_OTU32	KC884887.1	8	91.26	446	37	2	1	445	156	600	606	1e-169	Uncultured Nitrospira sp clone Klausenleopoldsdorf-S5 nitrite oxidoreductase beta subunit (nxrB) gene
NSnxrB_OTU32	KC884888.1	9	91.24	445	37	2	1	444	156	599	604	4e-169	Uncultured Nitrospira sp clone Klausenleopoldsdorf-S7 nitrite oxidoreductase beta subunit (nxrB) gene
NSnxrB_OTU32	KU751825.1	10	90.81	446	39	2	1	445	27	471	595	2e-166	Uncultured bacterium clone otu2 nitrite oxidoreductase beta-subunit (nxrB) gene
NSnxrB_OTU33	KC884869.1	1	89.89	445	43	2	1	444	156	599	571	4e-159	Uncultured Nitrospira sp clone Rothwald-1 nitrite oxidoreductase beta subunit (nxrB) gene
NSnxrB_OTU33	KC884872.1	2	89.24	446	44	4	1	444	156	599	555	4e-154	Uncultured Nitrospira sp clone Rothwald-4 nitrite oxidoreductase beta subunit (nxrB) gene
NSnxrB_OTU33	KU751844.1	3	89.09	440	44	4	1	438	27	464	544	8e-151	Uncultured bacterium clone otu21 nitrite oxidoreductase beta-subunit (nxrB) gene
NSnxrB_OTU33	KC884868.1	4	88.76	445	46	4	1	443	156	598	542	3e-150	Uncultured Nitrospira sp clone Rothwald-11 nitrite oxidoreductase beta subunit (nxrB) gene
NSnxrB_OTU33	KU751832.1	5	87.93	439	51	2	1	438	27	464	516	2e-142	Uncultured bacterium clone otu9 nitrite oxidoreductase beta-subunit (nxrB) gene
NSnxrB_OTU33	HF936739.1	6	87.93	439	51	2	1	438	171	608	516	2e-142	Uncultured bacterium partial nxrB gene for nitrite oxidoreductase clone FG-FJQ-nxrB-34
NSnxrB_OTU33	KC884870.1	7	87.47	447	50	6	1	444	156	599	512	2e-141	Uncultured Nitrospira sp clone Rothwald-2 nitrite oxidoreductase beta subunit (nxrB) gene
NSnxrB_OTU33	HF936738.1	8	87.7	439	52	2	1	438	171	608	510	8e-141	Uncultured bacterium partial nxrB gene for nitrite oxidoreductase clone FG-FJQ-nxrB-3
NSnxrB_OTU33	CP011801.1	9	87.08	449	50	8	1	445	244396	243952	501	5e-138	Nitrospira moscoviensis strain NSP M-1
NSnxrB_OTU33	CP011801.1	10	86.89	450	49	10	1	445	4274999	4274555	496	2e-136	Nitrospira moscoviensis strain NSP M-1
NSnxrB_OTU34	KU751829.1	1	92.13	445	35	0	1	445	27	471	628	2e-176	Uncultured bacterium clone otu6 nitrite oxidoreductase beta-subunit (nxrB) gene
NSnxrB_OTU34	KU751840.1	2	91.7	446	35	2	1	445	27	471	617	5e-173	Uncultured bacterium clone otu17 nitrite oxidoreductase beta-subunit (nxrB) gene
NSnxrB_OTU34	KU751835.1	3	91.48	446	36	2	1	445	27	471	612	2e-171	Uncultured bacterium clone otu12 nitrite oxidoreductase beta-subunit (nxrB) gene
NSnxrB_OTU34	AB846851.1	4	91.26	446	37	2	1	445	17	461	606	1e-169	Uncultured bacterium nxrB gene for nitrite oxidoreductase beta subunit clone: nsxB-06
NSnxrB_OTU34	KC884887.1	5	90.56	445	42	0	1	445	156	600	590	1e-164	Uncultured Nitrospira sp clone Klausenleopoldsdorf-S5 nitrite oxidoreductase beta subunit (nxrB) gene
NSnxrB_OTU34	AB846911.1	6	90.6	447	38	4	1	445	16	460	590	1e-164	Uncultured bacterium nxrB gene for nitrite oxidoreductase beta subunit clone: nsxB-22
NSnxrB_OTU34	AB846878.1	7	90.72	442	39	2	1	441	16	456	588	4e-164	Uncultured bacterium nxrB gene for nitrite oxidoreductase beta subunit clone: nsxB-35
NSnxrB_OTU34	AB846866.1	8	90.72	442	39	2	1	441	17	457	588	4e-164	Uncultured bacterium nxrB gene for nitrite oxidoreductase beta subunit clone: nsxB-23
NSnxrB_OTU34	AB846854.1	9	90.72	442	39	2	1	441	17	457	588	4e-164	Uncultured bacterium nxrB gene for nitrite oxidoreductase beta subunit clone: nsxB-09
NSnxrB_OTU34	KU751834.1	10	90.42	449	35	7	1	445	27	471	584	5e-163	Uncultured bacterium clone otu11 nitrite oxidoreductase beta-subunit (nxrB) gene
NSnxrB_OTU35	KU751844.1	1	91.95	447	30	6	1	444	27	470	621	4e-174	Uncultured bacterium clone otu21 nitrite oxidoreductase beta-subunit (nxrB) gene
NSnxrB_OTU35	KC884869.1	2	91.18	442	37	2	1	441	156	596	599	2e-167	Uncultured Nitrospira sp clone Rothwald-1 nitrite oxidoreductase beta subunit (nxrB) gene
NSnxrB_OTU35	KC884872.1	3	90.74	443	37	4	1	441	156	596	588	4e-164	Uncultured Nitrospira sp clone Rothwald-4 nitrite oxidoreductase beta subunit (nxrB) gene
NSnxrB_OTU35	KU751836.1	4	90.4	448	35	7	1	444	27	470	582	2e-162	Uncultured bacterium clone otu13 nitrite oxidoreductase beta-subunit (nxrB) gene
NSnxrB_OTU35	KC884868.1	5	90.07	443	40	4	1	441	156	596	571	4e-159	Uncultured Nitrospira sp clone Rothwald-11 nitrite oxidoreductase beta subunit (nxrB) gene
NSnxrB_OTU35	KU751832.1	6	89.71	447	40	6	1	444	27	470	566	2e-157	Uncultured bacterium clone otu9 nitrite oxidoreductase beta-subunit (nxrB) gene
NSnxrB_OTU35	KC884870.1	7	89.62	443	42	4	1	441	156	596	562	2e-156	Uncultured Nitrospira sp clone Rothwald-2 nitrite oxidoreductase beta subunit (nxrB) gene
NSnxrB_OTU35	KU751839.1	8	89.51	448	39	8	1	444	27	470	560	8e-156	Uncultured bacterium clone otu16 nitrite oxidoreductase beta-subunit (nxrB) gene
NSnxrB_OTU35	KU751824.1	9	89.49	447	41	6	1	444	21	464	560	8e-156	Uncultured bacterium clone otu1 nitrite oxidoreductase beta-subunit (nxrB) gene
NSnxrB_OTU35	KC884937.1	10	89.29	448	42	5	1	445	5	449	556	1e-154	Nitrospira sp enrichment culture clone 44 nitrite oxidoreductase beta subunit (nxrB) gene
NSnxrB_OTU36	KC884929.1	1	89.49	447	43	4	1	445	5	449	562	2e-156	Uncultured Nitrospira sp clone Namibia-24 nitrite oxidoreductase beta subunit (nxrB) gene
NSnxrB_OTU36	CP011801.1	2	89.31	449	40	8	1	445	3809033	3808589	556	1e-154	Nitrospira moscoviensis strain NSP M-1
NSnxrB_OTU36	CP011801.1	3	89.09	449	39	10	1	444	3800127	3799684	549	2e-152	Nitrospira moscoviensis strain NSP M-1
NSnxrB_OTU36	CP011801.1	4	88.64	449	41	10	1	444	244396	243953	538	4e-149	Nitrospira moscoviensis strain NSP M-1
NSnxrB_OTU36	CP011801.1	5	88.64	449	41	10	1	444	4282102	4281659	538	4e-149	Nitrospira moscoviensis strain NSP M-1
NSnxrB_OTU36	CP011801.1	6	88.22	450	41	12	1	444	4274999	4274556	527	8e-146	Nitrospira moscoviensis strain NSP M-1
NSnxrB_OTU36	KC884934.1	7	89.14	451	37	12	1	445	5	449	551	5e-153	Uncultured Nitrospira sp clone Namibia-32 nitrite oxidoreductase beta subunit (nxrB) gene
NSnxrB_OTU36	KC884909.1	8	89.11	450	39	10	1	445	151	595	551	5e-153	Uncultured Nitrospira sp clone Gorjachinsk-5 nitrite oxidoreductase beta subunit (nxrB) gene
NSnxrB_OTU36	KC884904.1	9	89.11	450	39	10	1	445	151	595	551	5e-153	Nitrospira calida strain Ns10 clone 4 nitrite oxidoreductase beta subunit (nxrB) gene
NSnxrB_OTU36	KC884895.1	10	89.11	450	39	10	1	445	151	595	551	5e-153	Nitrospira calida strain Ns10 clone 3 nitrite oxidoreductase beta subunit (nxrB) gene
NSnxrB_OTU37	KU751828.1	1	92.6	446	29	4	1	444	24	467	638	4e-179	Uncultured bacterium clone otu5 nitrite oxidoreductase beta-subunit (nxrB) gene
NSnxrB_OTU37	KC884907.1	2	91.93	446	34	2	1	445	151	595	623	1e-174	Uncultured Nitrospira sp clone Uzon-X8 nitrite oxidoreductase beta subunit (nxrB) gene
NSnxrB_OTU37	KC884906.1	3	91.93	446	34	2	1	445	151	595	623	1e-174	Uncultured Nitrospira sp clone Uzon-X10 nitrite oxidoreductase beta subunit (nxrB) gene
NSnxrB_OTU37	KU751826.1	4	91.5	447	32	6	1	444	27	470	610	8e-171	Uncultured bacterium clone otu3 nitrite oxidoreductase beta-subunit (nxrB) gene
NSnxrB_OTU37	KU751845.1	5	91.22	444	33	6	1	441	27	467	599	2e-167	Uncultured bacterium clone otu22 nitrite oxidoreductase beta-subunit (nxrB) gene
NSnxrB_OTU37	CP011801.1	6	90.74	443	37	4	1	441	3809033	3808593	588	4e-164	Nitrospira moscoviensis strain NSP M-1
NSnxrB_OTU37	CP011801.1	7	90.38	447	39	4	1	445	3800127	3799683	584	5e-163	Nitrospira moscoviensis strain NSP M-1
NSnxrB_OTU37	CP011801.1	8	90.38	447	39	4	1	445	4282102	4281658	584	5e-163	Nitrospira moscoviensis strain NSP M-1
NSnxrB_OTU37	CP011801.1	9	89.91	446	43	2	1	445	244396	243952	573	1e-159	Nitrospira moscoviensis strain NSP M-1
NSnxrB_OTU37	CP011801.1	10	89.93	447	41	4	1	445	4274999	4274555	573	1e-159	Nitrospira moscoviensis strain NSP M-1
NSnxrB_OTU38	KC884860.1	1	85.65	453	49	15	1	445	156	600	462	2e-126	Candidatus Nitrospira bockiana clone 15 nitrite oxidoreductase beta subunit (nxrB) gene
NSnxrB_OTU38	KC884859.1	2	85.65	453	49	15	1	445	156	600	462	2e-126	Candidatus Nitrospira bockiana clone 12 nitrite oxidoreductase beta subunit (nxrB) gene
NSnxrB_OTU38	KU751828.1	3	84.29	452	57	14	1	445	24	468	429	2e-116	Uncultured bacterium clone otu5 nitrite oxidoreductase beta-subunit (nxrB) gene
NSnxrB_OTU38	KU751826.1	4	84.14	454	54	18	1	445	27	471	424	1e-114	Uncultured bacterium clone otu3 nitrite oxidoreductase beta-subunit (nxrB) gene
NSnxrB_OTU38	KC884874.1	5	82.97	458	52	26	1	445	156	600	390	1e-104	Uncultured Nitrospira sp clone HKA-C8 nitrite oxidoreductase beta subunit (nxrB) gene
NSnxrB_OTU38	HF936739.1	6	82.78	453	62	15	1	445	171	615	390	1e-104	Uncultured bacterium partial nxrB gene for nitrite oxidoreductase clone FG-FJQ-nxrB-34
NSnxrB_OTU38	AB846878.1	7	82.96	452	55	21	1	441	16	456	388	4e-104	Uncultured bacterium nxrB gene for nitrite oxidoreductase beta subunit clone: nsxB-35
NSnxrB_OTU38	AB846866.1	8	82.96	452	55	21	1	441	17	457	388	4e-104	Uncultured bacterium nxrB gene for nitrite oxidoreductase beta subunit clone: nsxB-23
NSnxrB_OTU38	AB846854.1	9	82.96	452	55	21	1	441	17	457	388	4e-104	Uncultured bacterium nxrB gene for nitrite oxidoreductase beta subunit clone: nsxB-09
NSnxrB_OTU38	KC884887.1	10	82.6	454	61	17	1	445	156	600	385	5e-103	Uncultured Nitrospira sp clone Klausenleopoldsdorf-S5 nitrite oxidoreductase beta subunit (nxrB) gene
NSnxrB_OTU39	KC884861.1	1	87.2	453	42	16	1	445	156	600	501	5e-138	Candidatus Nitrospira bockiana clone 17 nitrite oxidoreductase beta subunit (nxrB) gene
NSnxrB_OTU39	KC884860.1	2	86.98	453	43	16	1	445	156	600	496	2e-136	Candidatus Nitrospira bockiana clone 15 nitrite oxidoreductase beta subunit (nxrB) gene
NSnxrB_OTU39	KC884859.1	3	86.98	453	43	16	1	445	156	600	496	2e-136	Candidatus Nitrospira bockiana clone 12 nitrite oxidoreductase beta subunit (nxrB) gene
NSnxrB_OTU39	KU751826.1	4	85.43	453	50	16	1	445	27	471	457	1e-124	Uncultured bacterium clone otu3 nitrite oxidoreductase beta-subunit (nxrB) gene
NSnxrB_OTU39	KC884933.1	5	85.02	454	50	16	1	445	5	449	448	6e-122	Uncultured Nitrospira sp clone Namibia-30 nitrite oxidoreductase beta subunit (nxrB) gene
NSnxrB_OTU39	KU751845.1	6	84.92	451	56	12	1	445	27	471	446	2e-121	Uncultured bacterium clone otu22 nitrite oxidoreductase beta-subunit (nxrB) gene
NSnxrB_OTU39	KC884935.1	7	85.02	454	50	16	1	445	5	449	446	2e-121	Uncultured Nitrospira sp clone Namibia-34 nitrite oxidoreductase beta subunit (nxrB) gene
NSnxrB_OTU39	KC884874.1	8	85.12	457	44	24	1	445	156	600	446	2e-121	Uncultured Nitrospira sp clone HKA-C8 nitrite oxidoreductase beta subunit (nxrB) gene
NSnxrB_OTU39	KC884931.1	9	84.55	453	54	16	1	445	5	449	435	5e-118	Uncultured Nitrospira sp clone Namibia-26 nitrite oxidoreductase beta subunit (nxrB) gene
NSnxrB_OTU39	AB846851.1	10	84.58	454	52	16	1	445	17	461	435	5e-118	Uncultured bacterium nxrB gene for nitrite oxidoreductase beta subunit clone: nsxB-06
NSnxrB_OTU40	KC884860.1	1	85.84	452	50	12	1	445	156	600	468	5e-128	Candidatus Nitrospira bockiana clone 15 nitrite oxidoreductase beta subunit (nxrB) gene
NSnxrB_OTU40	KC884859.1	2	85.84	452	50	12	1	445	156	600	468	5e-128	Candidatus Nitrospira bockiana clone 12 nitrite oxidoreductase beta subunit (nxrB) gene
NSnxrB_OTU40	KC884861.1	3	85.59	451	53	10	1	445	156	600	462	2e-126	Candidatus Nitrospira bockiana clone 17 nitrite oxidoreductase beta subunit (nxrB) gene
NSnxrB_OTU40	KU751844.1	4	84.89	450	58	9	1	445	27	471	446	2e-121	Uncultured bacterium clone otu21 nitrite oxidoreductase beta-subunit (nxrB) gene
NSnxrB_OTU40	KC884909.1	5	85.05	455	48	19	1	445	151	595	446	2e-121	Uncultured Nitrospira sp clone Gorjachinsk-5 nitrite oxidoreductase beta subunit (nxrB) gene
NSnxrB_OTU40	KC884904.1	6	85.05	455	48	19	1	445	151	595	446	2e-121	Nitrospira calida strain Ns10 clone 4 nitrite oxidoreductase beta subunit (nxrB) gene
NSnxrB_OTU40	KC884895.1	7	85.05	455	48	19	1	445	151	595	446	2e-121	Nitrospira calida strain Ns10 clone 3 nitrite oxidoreductase beta subunit (nxrB) gene
NSnxrB_OTU40	KU751828.1	8	84.7	451	57	10	1	445	24	468	440	1e-119	Uncultured bacterium clone otu5 nitrite oxidoreductase beta-subunit (nxrB) gene
NSnxrB_OTU40	KC884930.1	9	84.7	451	57	12	1	445	5	449	440	1e-119	Uncultured Nitrospira sp clone Namibia-25 nitrite oxidoreductase beta subunit (nxrB) gene
NSnxrB_OTU40	KU751826.1	10	84.55	453	54	15	1	445	27	471	435	5e-118	Uncultured bacterium clone otu3 nitrite oxidoreductase beta-subunit (nxrB) gene
NSnxrB_OTU41	KC884869.1	1	95.96	446	16	2	1	445	156	600	723	0	Uncultured Nitrospira sp clone Rothwald-1 nitrite oxidoreductase beta subunit (nxrB) gene
NSnxrB_OTU41	KC884872.1	2	94.84	446	21	2	1	445	156	600	695	0	Uncultured Nitrospira sp clone Rothwald-4 nitrite oxidoreductase beta subunit (nxrB) gene
NSnxrB_OTU41	KC884868.1	3	94.37	444	23	2	1	443	156	598	680	0	Uncultured Nitrospira sp clone Rothwald-11 nitrite oxidoreductase beta subunit (nxrB) gene
NSnxrB_OTU41	KU751824.1	4	92.83	446	30	2	1	445	21	465	645	0	Uncultured bacterium clone otu1 nitrite oxidoreductase beta-subunit (nxrB) gene
NSnxrB_OTU41	KU751844.1	5	92.41	448	28	6	1	445	27	471	634	5e-178	Uncultured bacterium clone otu21 nitrite oxidoreductase beta-subunit (nxrB) gene
NSnxrB_OTU41	CP011801.1	6	92.39	447	30	4	1	445	3809033	3808589	634	5e-178	Nitrospira moscoviensis strain NSP M-1
NSnxrB_OTU41	CP011801.1	7	92.33	443	30	4	1	441	3800127	3799687	627	8e-176	Nitrospira moscoviensis strain NSP M-1
NSnxrB_OTU41	CP011801.1	8	91.89	444	30	6	1	441	4274999	4274559	616	2e-172	Nitrospira moscoviensis strain NSP M-1
NSnxrB_OTU41	CP011801.1	9	91.89	444	30	6	1	441	4282102	4281662	616	2e-172	Nitrospira moscoviensis strain NSP M-1
NSnxrB_OTU41	CP011801.1	10	91.69	445	29	8	1	441	244396	243956	610	8e-171	Nitrospira moscoviensis strain NSP M-1
NSnxrB_OTU42	KC884869.1	1	96.18	445	17	0	1	445	156	600	728	0	Uncultured Nitrospira sp clone Rothwald-1 nitrite oxidoreductase beta subunit (nxrB) gene
NSnxrB_OTU42	KC884872.1	2	95.28	445	21	0	1	445	156	600	706	0	Uncultured Nitrospira sp clone Rothwald-4 nitrite oxidoreductase beta subunit (nxrB) gene
NSnxrB_OTU42	KC884868.1	3	95.03	443	22	0	1	443	156	598	697	0	Uncultured Nitrospira sp clone Rothwald-11 nitrite oxidoreductase beta subunit (nxrB) gene
NSnxrB_OTU42	KC884870.1	4	92.84	447	28	4	1	445	156	600	647	0	Uncultured Nitrospira sp clone Rothwald-2 nitrite oxidoreductase beta subunit (nxrB) gene
NSnxrB_OTU42	KC884871.1	5	91.95	447	32	4	1	445	156	600	623	1e-174	Uncultured Nitrospira sp clone Rothwald-3 nitrite oxidoreductase beta subunit (nxrB) gene
NSnxrB_OTU42	KU751844.1	6	91.48	446	36	2	1	445	27	471	612	2e-171	Uncultured bacterium clone otu21 nitrite oxidoreductase beta-subunit (nxrB) gene
NSnxrB_OTU42	KC884938.1	7	91.42	443	34	3	1	441	5	445	604	4e-169	Nitrospira sp enrichment culture clone 43 nitrite oxidoreductase beta subunit (nxrB) gene
NSnxrB_OTU42	KU751839.1	8	90.85	448	35	6	1	445	27	471	595	2e-166	Uncultured bacterium clone otu16 nitrite oxidoreductase beta-subunit (nxrB) gene
NSnxrB_OTU42	KC884937.1	9	90.97	443	36	3	1	441	5	445	593	8e-166	Nitrospira sp enrichment culture clone 44 nitrite oxidoreductase beta subunit (nxrB) gene
NSnxrB_OTU42	KU751836.1	10	90.62	448	36	5	1	445	27	471	590	1e-164	Uncultured bacterium clone otu13 nitrite oxidoreductase beta-subunit (nxrB) gene
NSnxrB_OTU43	KC884869.1	1	92.83	446	28	4	1	444	156	599	643	0	Uncultured Nitrospira sp clone Rothwald-1 nitrite oxidoreductase beta subunit (nxrB) gene
NSnxrB_OTU43	KU751844.1	2	92.1	443	31	4	1	441	27	467	621	4e-174	Uncultured bacterium clone otu21 nitrite oxidoreductase beta-subunit (nxrB) gene
NSnxrB_OTU43	KU751839.1	3	91.67	444	31	6	1	441	27	467	610	8e-171	Uncultured bacterium clone otu16 nitrite oxidoreductase beta-subunit (nxrB) gene
NSnxrB_OTU43	KC884872.1	4	91.28	447	33	6	1	444	156	599	604	4e-169	Uncultured Nitrospira sp clone Rothwald-4 nitrite oxidoreductase beta subunit (nxrB) gene
NSnxrB_OTU43	KU751836.1	5	90.56	445	34	7	1	441	27	467	582	2e-162	Uncultured bacterium clone otu13 nitrite oxidoreductase beta-subunit (nxrB) gene
NSnxrB_OTU43	KU751824.1	6	90.29	443	39	4	1	441	21	461	577	8e-161	Uncultured bacterium clone otu1 nitrite oxidoreductase beta-subunit (nxrB) gene
NSnxrB_OTU43	KC884891.1	7	89.91	446	41	4	1	444	156	599	571	4e-159	Uncultured Nitrospira sp clone Klausenleopoldsdorf-S16 nitrite oxidoreductase beta subunit (nxrB) gene
NSnxrB_OTU43	KU751832.1	8	89.84	443	41	4	1	441	27	467	566	2e-157	Uncultured bacterium clone otu9 nitrite oxidoreductase beta-subunit (nxrB) gene
NSnxrB_OTU43	KC884893.1	9	89.69	446	42	4	1	444	156	599	566	2e-157	Uncultured Nitrospira sp clone Klausenleopoldsdorf-S20 nitrite oxidoreductase beta subunit (nxrB) gene
NSnxrB_OTU43	KU751837.1	10	89.53	449	37	10	1	444	27	470	560	8e-156	Uncultured bacterium clone otu14 nitrite oxidoreductase beta-subunit (nxrB) gene
NSnxrB_OTU44	KC884869.1	1	93.95	446	25	2	1	445	156	600	673	0	Uncultured Nitrospira sp clone Rothwald-1 nitrite oxidoreductase beta subunit (nxrB) gene
NSnxrB_OTU44	KC884872.1	2	93.05	446	29	2	1	445	156	600	651	0	Uncultured Nitrospira sp clone Rothwald-4 nitrite oxidoreductase beta subunit (nxrB) gene
NSnxrB_OTU44	KC884868.1	3	92.79	444	30	2	1	443	156	598	641	3e-180	Uncultured Nitrospira sp clone Rothwald-11 nitrite oxidoreductase beta subunit (nxrB) gene
NSnxrB_OTU44	KU751844.1	4	91.28	447	35	4	1	445	27	471	606	1e-169	Uncultured bacterium clone otu21 nitrite oxidoreductase beta-subunit (nxrB) gene
NSnxrB_OTU44	KC884870.1	5	91.05	447	36	4	1	445	156	600	603	1e-168	Uncultured Nitrospira sp clone Rothwald-2 nitrite oxidoreductase beta subunit (nxrB) gene
NSnxrB_OTU44	KC884938.1	6	90.99	444	34	5	1	441	5	445	593	8e-166	Nitrospira sp enrichment culture clone 43 nitrite oxidoreductase beta subunit (nxrB) gene
NSnxrB_OTU44	KC884937.1	7	90.99	444	34	5	1	441	5	445	593	8e-166	Nitrospira sp enrichment culture clone 44 nitrite oxidoreductase beta subunit (nxrB) gene
NSnxrB_OTU44	KU751836.1	8	90.65	449	34	7	1	445	27	471	590	1e-164	Uncultured bacterium clone otu13 nitrite oxidoreductase beta-subunit (nxrB) gene
NSnxrB_OTU44	KU751839.1	9	89.71	447	42	4	1	445	27	471	568	5e-158	Uncultured bacterium clone otu16 nitrite oxidoreductase beta-subunit (nxrB) gene
NSnxrB_OTU44	KU751824.1	10	89.66	445	46	0	1	445	21	465	568	5e-158	Uncultured bacterium clone otu1 nitrite oxidoreductase beta-subunit (nxrB) gene
NSnxrB_OTU46	KU751844.1	1	92.29	441	34	0	1	441	27	467	627	8e-176	Uncultured bacterium clone otu21 nitrite oxidoreductase beta-subunit (nxrB) gene
NSnxrB_OTU46	KC884869.1	2	92.13	445	33	2	1	444	156	599	627	8e-176	Uncultured Nitrospira sp clone Rothwald-1 nitrite oxidoreductase beta subunit (nxrB) gene
NSnxrB_OTU46	KU751836.1	3	91.44	444	32	5	1	441	27	467	604	4e-169	Uncultured bacterium clone otu13 nitrite oxidoreductase beta-subunit (nxrB) gene
NSnxrB_OTU46	KC884872.1	4	91.24	445	37	2	1	444	156	599	604	4e-169	Uncultured Nitrospira sp clone Rothwald-4 nitrite oxidoreductase beta subunit (nxrB) gene
NSnxrB_OTU46	KC884868.1	5	90.99	444	38	2	1	443	156	598	597	6e-167	Uncultured Nitrospira sp clone Rothwald-11 nitrite oxidoreductase beta subunit (nxrB) gene
NSnxrB_OTU46	KU751839.1	6	90.97	443	36	4	1	441	27	467	593	8e-166	Uncultured bacterium clone otu16 nitrite oxidoreductase beta-subunit (nxrB) gene
NSnxrB_OTU46	KU751829.1	7	89.84	443	41	4	1	441	27	467	566	2e-157	Uncultured bacterium clone otu6 nitrite oxidoreductase beta-subunit (nxrB) gene
NSnxrB_OTU46	KC884870.1	8	89.24	446	44	4	1	444	156	599	556	1e-154	Uncultured Nitrospira sp clone Rothwald-2 nitrite oxidoreductase beta subunit (nxrB) gene
NSnxrB_OTU46	KU751837.1	9	89.26	447	42	6	1	444	27	470	555	4e-154	Uncultured bacterium clone otu14 nitrite oxidoreductase beta-subunit (nxrB) gene
NSnxrB_OTU46	KU751835.1	10	89.24	446	38	10	1	441	27	467	549	2e-152	Uncultured bacterium clone otu12 nitrite oxidoreductase beta-subunit (nxrB) gene
NSnxrB_OTU47	KU751844.1	1	95.05	444	22	0	1	444	27	470	699	0	Uncultured bacterium clone otu21 nitrite oxidoreductase beta-subunit (nxrB) gene
NSnxrB_OTU47	KU751832.1	2	94.84	446	19	4	1	444	27	470	693	0	Uncultured bacterium clone otu9 nitrite oxidoreductase beta-subunit (nxrB) gene
NSnxrB_OTU47	HF936739.1	3	94.17	446	22	4	1	444	171	614	676	0	Uncultured bacterium partial nxrB gene for nitrite oxidoreductase clone FG-FJQ-nxrB-34
NSnxrB_OTU47	HF936738.1	4	93.95	446	23	4	1	444	171	614	671	0	Uncultured bacterium partial nxrB gene for nitrite oxidoreductase clone FG-FJQ-nxrB-3
NSnxrB_OTU47	KC884855.1	5	93.29	447	26	4	1	445	156	600	656	0	Nitrospira moscoviensis strain M-1 clone 6 nitrite oxidoreductase beta subunit (nxrB) gene
NSnxrB_OTU47	KU751824.1	6	93.05	446	27	4	1	444	21	464	649	0	Uncultured bacterium clone otu1 nitrite oxidoreductase beta-subunit (nxrB) gene
NSnxrB_OTU47	CP011801.1	7	92.83	446	30	2	1	445	244396	243952	645	0	Nitrospira moscoviensis strain NSP M-1
NSnxrB_OTU47	CP011801.1	8	92.38	446	32	2	1	445	4282102	4281658	634	5e-178	Nitrospira moscoviensis strain NSP M-1
NSnxrB_OTU47	CP011801.1	9	91.93	446	34	2	1	445	3800127	3799683	623	1e-174	Nitrospira moscoviensis strain NSP M-1
NSnxrB_OTU47	CP011801.1	10	91.95	447	32	4	1	445	4274999	4274555	623	1e-174	Nitrospira moscoviensis strain NSP M-1
NSnxrB_OTU48	KC884869.1	1	92.13	445	33	2	1	444	156	599	627	8e-176	Uncultured Nitrospira sp clone Rothwald-1 nitrite oxidoreductase beta subunit (nxrB) gene
NSnxrB_OTU48	KC884872.1	2	91.91	445	34	2	1	444	156	599	621	4e-174	Uncultured Nitrospira sp clone Rothwald-4 nitrite oxidoreductase beta subunit (nxrB) gene
NSnxrB_OTU48	KU751844.1	3	91.65	443	33	4	1	441	27	467	610	8e-171	Uncultured bacterium clone otu21 nitrite oxidoreductase beta-subunit (nxrB) gene
NSnxrB_OTU48	KC884868.1	4	90.77	444	39	2	1	443	156	598	592	3e-165	Uncultured Nitrospira sp clone Rothwald-11 nitrite oxidoreductase beta subunit (nxrB) gene
NSnxrB_OTU48	KU751836.1	5	89.66	445	38	7	1	441	27	467	560	8e-156	Uncultured bacterium clone otu13 nitrite oxidoreductase beta-subunit (nxrB) gene
NSnxrB_OTU48	KU751832.1	6	89.64	444	40	6	1	441	27	467	560	8e-156	Uncultured bacterium clone otu9 nitrite oxidoreductase beta-subunit (nxrB) gene
NSnxrB_OTU48	KU751829.1	7	89.59	442	44	2	1	441	27	467	560	8e-156	Uncultured bacterium clone otu6 nitrite oxidoreductase beta-subunit (nxrB) gene
NSnxrB_OTU48	CP011801.1	8	89.36	451	36	12	1	445	4282102	4281658	556	1e-154	Nitrospira moscoviensis strain NSP M-1
NSnxrB_OTU48	CP011801.1	9	89.24	446	38	10	1	441	3809033	3808593	549	2e-152	Nitrospira moscoviensis strain NSP M-1
NSnxrB_OTU48	CP011801.1	10	88.89	450	40	10	1	445	3800127	3799683	545	2e-151	Nitrospira moscoviensis strain NSP M-1
NSnxrB_OTU49	KC884869.1	1	93.92	444	27	0	1	444	156	599	671	0	Uncultured Nitrospira sp clone Rothwald-1 nitrite oxidoreductase beta subunit (nxrB) gene
NSnxrB_OTU49	KC884872.1	2	93.24	444	30	0	1	444	156	599	654	0	Uncultured Nitrospira sp clone Rothwald-4 nitrite oxidoreductase beta subunit (nxrB) gene
NSnxrB_OTU49	KC884868.1	3	93	443	31	0	1	443	156	598	647	0	Uncultured Nitrospira sp clone Rothwald-11 nitrite oxidoreductase beta subunit (nxrB) gene
NSnxrB_OTU49	KU751844.1	4	91.86	442	34	2	1	441	27	467	616	2e-172	Uncultured bacterium clone otu21 nitrite oxidoreductase beta-subunit (nxrB) gene
NSnxrB_OTU49	KU751839.1	5	91.63	442	35	2	1	441	27	467	610	8e-171	Uncultured bacterium clone otu16 nitrite oxidoreductase beta-subunit (nxrB) gene
NSnxrB_OTU49	KU751836.1	6	90.29	443	39	3	1	441	27	467	577	8e-161	Uncultured bacterium clone otu13 nitrite oxidoreductase beta-subunit (nxrB) gene
NSnxrB_OTU49	KC884870.1	7	89.91	446	41	4	1	444	156	599	573	1e-159	Uncultured Nitrospira sp clone Rothwald-2 nitrite oxidoreductase beta subunit (nxrB) gene
NSnxrB_OTU49	KU751832.1	8	90.05	442	42	2	1	441	27	467	571	4e-159	Uncultured bacterium clone otu9 nitrite oxidoreductase beta-subunit (nxrB) gene
NSnxrB_OTU49	KU751824.1	9	90.05	442	42	2	1	441	21	461	571	4e-159	Uncultured bacterium clone otu1 nitrite oxidoreductase beta-subunit (nxrB) gene
NSnxrB_OTU49	KC884871.1	10	89.89	445	43	2	1	444	156	599	571	4e-159	Uncultured Nitrospira sp clone Rothwald-3 nitrite oxidoreductase beta subunit (nxrB) gene
NSnxrB_OTU50	KC884869.1	1	95.28	445	21	0	1	445	156	600	706	0	Uncultured Nitrospira sp clone Rothwald-1 nitrite oxidoreductase beta subunit (nxrB) gene
NSnxrB_OTU50	KC884868.1	2	94.37	444	23	2	1	443	156	598	680	0	Uncultured Nitrospira sp clone Rothwald-11 nitrite oxidoreductase beta subunit (nxrB) gene
NSnxrB_OTU50	KC884872.1	3	94.17	446	24	2	1	445	156	600	678	0	Uncultured Nitrospira sp clone Rothwald-4 nitrite oxidoreductase beta subunit (nxrB) gene
NSnxrB_OTU50	KC884893.1	4	91.93	446	34	2	1	445	156	600	623	1e-174	Uncultured Nitrospira sp clone Klausenleopoldsdorf-S20 nitrite oxidoreductase beta subunit (nxrB) gene
NSnxrB_OTU50	KC884891.1	5	91.93	446	34	2	1	445	156	600	623	1e-174	Uncultured Nitrospira sp clone Klausenleopoldsdorf-S16 nitrite oxidoreductase beta subunit (nxrB) gene
NSnxrB_OTU50	KC884887.1	6	91.5	447	34	4	1	445	156	600	612	2e-171	Uncultured Nitrospira sp clone Klausenleopoldsdorf-S5 nitrite oxidoreductase beta subunit (nxrB) gene
NSnxrB_OTU50	KU751844.1	7	91.26	446	37	2	1	445	27	471	606	1e-169	Uncultured bacterium clone otu21 nitrite oxidoreductase beta-subunit (nxrB) gene
NSnxrB_OTU50	KC884886.1	8	91.26	446	37	2	1	445	156	600	606	1e-169	Uncultured Nitrospira sp clone Klausenleopoldsdorf-S4 nitrite oxidoreductase beta subunit (nxrB) gene
NSnxrB_OTU50	KU751839.1	9	91.05	447	36	4	1	445	27	471	601	5e-168	Uncultured bacterium clone otu16 nitrite oxidoreductase beta-subunit (nxrB) gene
NSnxrB_OTU50	KC884892.1	10	91.03	446	36	4	1	444	156	599	599	2e-167	Uncultured Nitrospira sp clone Klausenleopoldsdorf-S17 nitrite oxidoreductase beta subunit (nxrB) gene
NSnxrB_OTU51	KC884869.1	1	95.73	445	19	0	1	445	156	600	717	0	Uncultured Nitrospira sp clone Rothwald-1 nitrite oxidoreductase beta subunit (nxrB) gene
NSnxrB_OTU51	KC884872.1	2	94.61	445	24	0	1	445	156	600	689	0	Uncultured Nitrospira sp clone Rothwald-4 nitrite oxidoreductase beta subunit (nxrB) gene
NSnxrB_OTU51	KC884868.1	3	93.91	443	27	0	1	443	156	598	669	0	Uncultured Nitrospira sp clone Rothwald-11 nitrite oxidoreductase beta subunit (nxrB) gene
NSnxrB_OTU51	KC884893.1	4	91.7	446	35	2	1	445	156	600	617	5e-173	Uncultured Nitrospira sp clone Klausenleopoldsdorf-S20 nitrite oxidoreductase beta subunit (nxrB) gene
NSnxrB_OTU51	KC884891.1	5	91.7	446	35	2	1	445	156	600	617	5e-173	Uncultured Nitrospira sp clone Klausenleopoldsdorf-S16 nitrite oxidoreductase beta subunit (nxrB) gene
NSnxrB_OTU51	KC884886.1	6	91.72	447	33	4	1	445	156	600	617	5e-173	Uncultured Nitrospira sp clone Klausenleopoldsdorf-S4 nitrite oxidoreductase beta subunit (nxrB) gene
NSnxrB_OTU51	KC884870.1	7	91.05	447	36	4	1	445	156	600	603	1e-168	Uncultured Nitrospira sp clone Rothwald-2 nitrite oxidoreductase beta subunit (nxrB) gene
NSnxrB_OTU51	KU751844.1	8	90.81	446	39	2	1	445	27	471	595	2e-166	Uncultured bacterium clone otu21 nitrite oxidoreductase beta-subunit (nxrB) gene
NSnxrB_OTU51	KU751824.1	9	90.79	445	41	0	1	445	21	465	595	2e-166	Uncultured bacterium clone otu1 nitrite oxidoreductase beta-subunit (nxrB) gene
NSnxrB_OTU51	KC884887.1	10	90.83	447	37	4	1	445	156	600	595	2e-166	Uncultured Nitrospira sp clone Klausenleopoldsdorf-S5 nitrite oxidoreductase beta subunit (nxrB) gene
NSnxrB_OTU52	KC884907.1	1	86.7	451	46	14	1	444	151	594	488	4e-134	Uncultured Nitrospira sp clone Uzon-X8 nitrite oxidoreductase beta subunit (nxrB) gene
NSnxrB_OTU52	KC884906.1	2	86.7	451	46	14	1	444	151	594	488	4e-134	Uncultured Nitrospira sp clone Uzon-X10 nitrite oxidoreductase beta subunit (nxrB) gene
NSnxrB_OTU52	HF936739.1	3	84.73	452	55	13	1	445	171	615	440	1e-119	Uncultured bacterium partial nxrB gene for nitrite oxidoreductase clone FG-FJQ-nxrB-34
NSnxrB_OTU52	HF936738.1	4	84.51	452	56	13	1	445	171	615	435	5e-118	Uncultured bacterium partial nxrB gene for nitrite oxidoreductase clone FG-FJQ-nxrB-3
NSnxrB_OTU52	KU751844.1	5	83.48	454	57	17	1	445	27	471	407	1e-109	Uncultured bacterium clone otu21 nitrite oxidoreductase beta-subunit (nxrB) gene
NSnxrB_OTU52	KU751836.1	6	83.08	455	57	19	1	445	27	471	396	2e-106	Uncultured bacterium clone otu13 nitrite oxidoreductase beta-subunit (nxrB) gene
NSnxrB_OTU52	KC884887.1	7	83.15	457	53	24	1	445	156	600	396	2e-106	Uncultured Nitrospira sp clone Klausenleopoldsdorf-S5 nitrite oxidoreductase beta subunit (nxrB) gene
NSnxrB_OTU52	AB846870.1	8	82.67	450	68	10	1	445	17	461	390	1e-104	Uncultured bacterium nxrB gene for nitrite oxidoreductase beta subunit clone: nsxB-27
NSnxrB_OTU52	AB846862.1	9	82.67	450	68	10	1	445	5	449	390	1e-104	Uncultured bacterium nxrB gene for nitrite oxidoreductase beta subunit clone: nsxB-18
NSnxrB_OTU52	AB846861.1	10	82.67	450	68	10	1	445	3	447	390	1e-104	Uncultured bacterium nxrB gene for nitrite oxidoreductase beta subunit clone: nsxB-17
NSnxrB_OTU53	KC884869.1	1	94.62	446	22	2	1	445	156	600	689	0	Uncultured Nitrospira sp clone Rothwald-1 nitrite oxidoreductase beta subunit (nxrB) gene
NSnxrB_OTU53	KC884872.1	2	93.72	446	26	2	1	445	156	600	667	0	Uncultured Nitrospira sp clone Rothwald-4 nitrite oxidoreductase beta subunit (nxrB) gene
NSnxrB_OTU53	KC884868.1	3	93.47	444	27	2	1	443	156	598	658	0	Uncultured Nitrospira sp clone Rothwald-11 nitrite oxidoreductase beta subunit (nxrB) gene
NSnxrB_OTU53	KU751844.1	4	92.81	445	32	0	1	445	27	471	645	0	Uncultured bacterium clone otu21 nitrite oxidoreductase beta-subunit (nxrB) gene
NSnxrB_OTU53	KU751836.1	5	92.63	448	27	5	1	445	27	471	640	1e-179	Uncultured bacterium clone otu13 nitrite oxidoreductase beta-subunit (nxrB) gene
NSnxrB_OTU53	KC884938.1	6	92.79	444	26	5	1	441	5	445	638	4e-179	Nitrospira sp enrichment culture clone 43 nitrite oxidoreductase beta subunit (nxrB) gene
NSnxrB_OTU53	KC884937.1	7	92.79	444	26	5	1	441	5	445	638	4e-179	Nitrospira sp enrichment culture clone 44 nitrite oxidoreductase beta subunit (nxrB) gene
NSnxrB_OTU53	KU751839.1	8	91.93	446	34	2	1	445	27	471	623	1e-174	Uncultured bacterium clone otu16 nitrite oxidoreductase beta-subunit (nxrB) gene
NSnxrB_OTU53	KU751829.1	9	91.24	445	39	0	1	445	27	471	606	1e-169	Uncultured bacterium clone otu6 nitrite oxidoreductase beta-subunit (nxrB) gene
NSnxrB_OTU53	KC884892.1	10	91.05	447	34	6	1	444	156	599	599	2e-167	Uncultured Nitrospira sp clone Klausenleopoldsdorf-S17 nitrite oxidoreductase beta subunit (nxrB) gene
NSnxrB_OTU54	KC884869.1	1	90.16	447	38	6	1	444	156	599	577	8e-161	Uncultured Nitrospira sp clone Rothwald-1 nitrite oxidoreductase beta subunit (nxrB) gene
NSnxrB_OTU54	KU751844.1	2	90.25	441	37	6	1	438	27	464	571	4e-159	Uncultured bacterium clone otu21 nitrite oxidoreductase beta-subunit (nxrB) gene
NSnxrB_OTU54	KC884872.1	3	89.06	448	41	8	1	444	156	599	549	2e-152	Uncultured Nitrospira sp clone Rothwald-4 nitrite oxidoreductase beta subunit (nxrB) gene
NSnxrB_OTU54	HF936739.1	4	89.09	440	44	4	1	438	171	608	544	8e-151	Uncultured bacterium partial nxrB gene for nitrite oxidoreductase clone FG-FJQ-nxrB-34
NSnxrB_OTU54	KC884868.1	5	88.81	447	42	8	1	443	156	598	542	3e-150	Uncultured Nitrospira sp clone Rothwald-11 nitrite oxidoreductase beta subunit (nxrB) gene
NSnxrB_OTU54	HF936738.1	6	88.86	440	45	4	1	438	171	608	538	4e-149	Uncultured bacterium partial nxrB gene for nitrite oxidoreductase clone FG-FJQ-nxrB-3
NSnxrB_OTU54	KU751832.1	7	88.66	441	44	6	1	438	27	464	532	2e-147	Uncultured bacterium clone otu9 nitrite oxidoreductase beta-subunit (nxrB) gene
NSnxrB_OTU54	KU751836.1	8	88.24	442	44	7	1	438	27	464	521	4e-144	Uncultured bacterium clone otu13 nitrite oxidoreductase beta-subunit (nxrB) gene
NSnxrB_OTU54	KU751824.1	9	88.24	442	44	8	1	438	21	458	521	4e-144	Uncultured bacterium clone otu1 nitrite oxidoreductase beta-subunit (nxrB) gene
NSnxrB_OTU54	KU751845.1	10	87.78	442	46	8	1	438	27	464	510	8e-141	Uncultured bacterium clone otu22 nitrite oxidoreductase beta-subunit (nxrB) gene
NSnxrB_OTU55	KU751829.1	1	92.13	445	35	0	1	445	27	471	628	2e-176	Uncultured bacterium clone otu6 nitrite oxidoreductase beta-subunit (nxrB) gene
NSnxrB_OTU55	KC884887.1	2	91.26	446	37	2	1	445	156	600	606	1e-169	Uncultured Nitrospira sp clone Klausenleopoldsdorf-S5 nitrite oxidoreductase beta subunit (nxrB) gene
NSnxrB_OTU55	KU751844.1	3	91.03	446	38	2	1	445	27	471	601	5e-168	Uncultured bacterium clone otu21 nitrite oxidoreductase beta-subunit (nxrB) gene
NSnxrB_OTU55	KU751834.1	4	91.09	449	32	8	1	445	27	471	601	5e-168	Uncultured bacterium clone otu11 nitrite oxidoreductase beta-subunit (nxrB) gene
NSnxrB_OTU55	KU751840.1	5	90.81	446	39	2	1	445	27	471	595	2e-166	Uncultured bacterium clone otu17 nitrite oxidoreductase beta-subunit (nxrB) gene
NSnxrB_OTU55	KU751833.1	6	90.85	448	35	6	1	445	27	471	595	2e-166	Uncultured bacterium clone otu10 nitrite oxidoreductase beta-subunit (nxrB) gene
NSnxrB_OTU55	KU751832.1	7	90.81	446	39	2	1	445	27	471	595	2e-166	Uncultured bacterium clone otu9 nitrite oxidoreductase beta-subunit (nxrB) gene
NSnxrB_OTU55	KC884935.1	8	90.83	447	37	4	1	445	5	449	595	2e-166	Uncultured Nitrospira sp clone Namibia-34 nitrite oxidoreductase beta subunit (nxrB) gene
NSnxrB_OTU55	KC884869.1	9	90.81	446	39	2	1	445	156	600	595	2e-166	Uncultured Nitrospira sp clone Rothwald-1 nitrite oxidoreductase beta subunit (nxrB) gene
NSnxrB_OTU55	KU751836.1	10	90.62	448	36	5	1	445	27	471	590	1e-164	Uncultured bacterium clone otu13 nitrite oxidoreductase beta-subunit (nxrB) gene
NSnxrB_OTU56	KC884869.1	1	96.63	445	15	0	1	445	156	600	739	0	Uncultured Nitrospira sp clone Rothwald-1 nitrite oxidoreductase beta subunit (nxrB) gene
NSnxrB_OTU56	KC884872.1	2	95.06	445	22	0	1	445	156	600	701	0	Uncultured Nitrospira sp clone Rothwald-4 nitrite oxidoreductase beta subunit (nxrB) gene
NSnxrB_OTU56	KC884868.1	3	94.81	443	23	0	1	443	156	598	691	0	Uncultured Nitrospira sp clone Rothwald-11 nitrite oxidoreductase beta subunit (nxrB) gene
NSnxrB_OTU56	KC884893.1	4	92.13	445	35	0	1	445	156	600	628	2e-176	Uncultured Nitrospira sp clone Klausenleopoldsdorf-S20 nitrite oxidoreductase beta subunit (nxrB) gene
NSnxrB_OTU56	KC884891.1	5	92.13	445	35	0	1	445	156	600	628	2e-176	Uncultured Nitrospira sp clone Klausenleopoldsdorf-S16 nitrite oxidoreductase beta subunit (nxrB) gene
NSnxrB_OTU56	KU751844.1	6	91.93	446	34	2	1	445	27	471	623	1e-174	Uncultured bacterium clone otu21 nitrite oxidoreductase beta-subunit (nxrB) gene
NSnxrB_OTU56	KC884870.1	7	91.48	446	36	2	1	445	156	600	614	6e-172	Uncultured Nitrospira sp clone Rothwald-2 nitrite oxidoreductase beta subunit (nxrB) gene
NSnxrB_OTU56	KC884886.1	8	91.48	446	36	2	1	445	156	600	612	2e-171	Uncultured Nitrospira sp clone Klausenleopoldsdorf-S4 nitrite oxidoreductase beta subunit (nxrB) gene
NSnxrB_OTU56	KU751824.1	9	91.24	445	39	0	1	445	21	465	606	1e-169	Uncultured bacterium clone otu1 nitrite oxidoreductase beta-subunit (nxrB) gene
NSnxrB_OTU56	KC884871.1	10	91.03	446	38	2	1	445	156	600	601	5e-168	Uncultured Nitrospira sp clone Rothwald-3 nitrite oxidoreductase beta subunit (nxrB) gene
NSnxrB_OTU57	KC884861.1	1	87.22	454	38	19	1	444	156	599	499	2e-137	Candidatus Nitrospira bockiana clone 17 nitrite oxidoreductase beta subunit (nxrB) gene
NSnxrB_OTU57	KC884860.1	2	86.98	453	41	17	1	444	156	599	494	8e-136	Candidatus Nitrospira bockiana clone 15 nitrite oxidoreductase beta subunit (nxrB) gene
NSnxrB_OTU57	KC884859.1	3	86.98	453	41	17	1	444	156	599	494	8e-136	Candidatus Nitrospira bockiana clone 12 nitrite oxidoreductase beta subunit (nxrB) gene
NSnxrB_OTU57	KU751826.1	4	85.53	456	42	23	1	444	27	470	455	4e-124	Uncultured bacterium clone otu3 nitrite oxidoreductase beta-subunit (nxrB) gene
NSnxrB_OTU57	AB846883.1	5	85.31	456	45	22	1	445	17	461	451	5e-123	Uncultured bacterium nxrB gene for nitrite oxidoreductase beta subunit clone: nsxB-41
NSnxrB_OTU57	AB846865.1	6	85.31	456	45	22	1	445	16	460	451	5e-123	Uncultured bacterium nxrB gene for nitrite oxidoreductase beta subunit clone: nsxB-21
NSnxrB_OTU57	AB846864.1	7	85.31	456	45	22	1	445	17	461	451	5e-123	Uncultured bacterium nxrB gene for nitrite oxidoreductase beta subunit clone: nsxB-20
NSnxrB_OTU57	KU751828.1	8	85.14	451	53	13	1	444	24	467	449	2e-122	Uncultured bacterium clone otu5 nitrite oxidoreductase beta-subunit (nxrB) gene
NSnxrB_OTU57	KC884930.1	9	85.37	451	46	19	1	441	5	445	449	2e-122	Uncultured Nitrospira sp clone Namibia-25 nitrite oxidoreductase beta subunit (nxrB) gene
NSnxrB_OTU57	AB846877.1	10	85.09	456	46	22	1	445	4	448	446	2e-121	Uncultured bacterium nxrB gene for nitrite oxidoreductase beta subunit clone: nsxB-34
NSnxrB_OTU58	KC884869.1	1	97.52	444	11	0	1	444	156	599	760	0	Uncultured Nitrospira sp clone Rothwald-1 nitrite oxidoreductase beta subunit (nxrB) gene
NSnxrB_OTU58	KC884872.1	2	96.85	444	14	0	1	444	156	599	743	0	Uncultured Nitrospira sp clone Rothwald-4 nitrite oxidoreductase beta subunit (nxrB) gene
NSnxrB_OTU58	KC884868.1	3	96.61	443	15	0	1	443	156	598	736	0	Uncultured Nitrospira sp clone Rothwald-11 nitrite oxidoreductase beta subunit (nxrB) gene
NSnxrB_OTU58	KC884870.1	4	93.5	446	25	4	1	444	156	599	662	0	Uncultured Nitrospira sp clone Rothwald-2 nitrite oxidoreductase beta subunit (nxrB) gene
NSnxrB_OTU58	KU751844.1	5	92.31	442	32	2	1	441	27	467	627	8e-176	Uncultured bacterium clone otu21 nitrite oxidoreductase beta-subunit (nxrB) gene
NSnxrB_OTU58	KC884871.1	6	92.15	446	31	4	1	444	156	599	627	8e-176	Uncultured Nitrospira sp clone Rothwald-3 nitrite oxidoreductase beta subunit (nxrB) gene
NSnxrB_OTU58	KU751836.1	7	91.91	445	28	7	1	441	27	467	616	2e-172	Uncultured bacterium clone otu13 nitrite oxidoreductase beta-subunit (nxrB) gene
NSnxrB_OTU58	KU751839.1	8	91.65	443	33	4	1	441	27	467	610	8e-171	Uncultured bacterium clone otu16 nitrite oxidoreductase beta-subunit (nxrB) gene
NSnxrB_OTU58	KC884893.1	9	91.24	445	37	2	1	444	156	599	604	4e-169	Uncultured Nitrospira sp clone Klausenleopoldsdorf-S20 nitrite oxidoreductase beta subunit (nxrB) gene
NSnxrB_OTU58	KC884891.1	10	91.24	445	37	2	1	444	156	599	604	4e-169	Uncultured Nitrospira sp clone Klausenleopoldsdorf-S16 nitrite oxidoreductase beta subunit (nxrB) gene
NSnxrB_OTU59	KC884869.1	1	92.53	442	31	2	1	441	156	596	632	2e-177	Uncultured Nitrospira sp clone Rothwald-1 nitrite oxidoreductase beta subunit (nxrB) gene
NSnxrB_OTU59	KU751844.1	2	91.67	444	37	0	1	444	27	470	616	2e-172	Uncultured bacterium clone otu21 nitrite oxidoreductase beta-subunit (nxrB) gene
NSnxrB_OTU59	KC884872.1	3	91.65	443	33	4	1	441	156	596	610	8e-171	Uncultured Nitrospira sp clone Rothwald-4 nitrite oxidoreductase beta subunit (nxrB) gene
NSnxrB_OTU59	KU751836.1	4	91.28	447	33	5	1	444	27	470	604	4e-169	Uncultured bacterium clone otu13 nitrite oxidoreductase beta-subunit (nxrB) gene
NSnxrB_OTU59	KC884868.1	5	90.97	443	36	4	1	441	156	596	593	8e-166	Uncultured Nitrospira sp clone Rothwald-11 nitrite oxidoreductase beta subunit (nxrB) gene
NSnxrB_OTU59	KC884938.1	6	90.62	448	36	5	1	445	5	449	590	1e-164	Nitrospira sp enrichment culture clone 43 nitrite oxidoreductase beta subunit (nxrB) gene
NSnxrB_OTU59	KC884937.1	7	90.62	448	36	5	1	445	5	449	590	1e-164	Nitrospira sp enrichment culture clone 44 nitrite oxidoreductase beta subunit (nxrB) gene
NSnxrB_OTU59	KU751839.1	8	90.11	445	42	2	1	444	27	470	577	8e-161	Uncultured bacterium clone otu16 nitrite oxidoreductase beta-subunit (nxrB) gene
NSnxrB_OTU59	KU751829.1	9	90.09	444	44	0	1	444	27	470	577	8e-161	Uncultured bacterium clone otu6 nitrite oxidoreductase beta-subunit (nxrB) gene
NSnxrB_OTU59	KU751837.1	10	90.05	442	42	2	1	441	27	467	571	4e-159	Uncultured bacterium clone otu14 nitrite oxidoreductase beta-subunit (nxrB) gene
NSnxrB_OTU60	KC884869.1	1	95.96	445	18	0	1	445	156	600	723	0	Uncultured Nitrospira sp clone Rothwald-1 nitrite oxidoreductase beta subunit (nxrB) gene
NSnxrB_OTU60	KC884872.1	2	95.06	445	22	0	1	445	156	600	701	0	Uncultured Nitrospira sp clone Rothwald-4 nitrite oxidoreductase beta subunit (nxrB) gene
NSnxrB_OTU60	KC884868.1	3	94.81	443	23	0	1	443	156	598	691	0	Uncultured Nitrospira sp clone Rothwald-11 nitrite oxidoreductase beta subunit (nxrB) gene
NSnxrB_OTU60	KC884870.1	4	93.05	446	29	2	1	445	156	600	652	0	Uncultured Nitrospira sp clone Rothwald-2 nitrite oxidoreductase beta subunit (nxrB) gene
NSnxrB_OTU60	KC884871.1	5	92.15	446	33	2	1	445	156	600	628	2e-176	Uncultured Nitrospira sp clone Rothwald-3 nitrite oxidoreductase beta subunit (nxrB) gene
NSnxrB_OTU60	KU751844.1	6	91.26	446	37	2	1	445	27	471	606	1e-169	Uncultured bacterium clone otu21 nitrite oxidoreductase beta-subunit (nxrB) gene
NSnxrB_OTU60	KC884938.1	7	90.74	443	37	3	1	441	5	445	588	4e-164	Nitrospira sp enrichment culture clone 43 nitrite oxidoreductase beta subunit (nxrB) gene
NSnxrB_OTU60	KU751839.1	8	90.38	447	39	4	1	445	27	471	584	5e-163	Uncultured bacterium clone otu16 nitrite oxidoreductase beta-subunit (nxrB) gene
NSnxrB_OTU60	KU751836.1	9	90.4	448	37	5	1	445	27	471	584	5e-163	Uncultured bacterium clone otu13 nitrite oxidoreductase beta-subunit (nxrB) gene
NSnxrB_OTU60	KU751824.1	10	90.34	445	43	0	1	445	21	465	584	5e-163	Uncultured bacterium clone otu1 nitrite oxidoreductase beta-subunit (nxrB) gene
NSnxrB_OTU63	KC884869.1	1	95.52	446	18	2	1	445	156	600	712	0	Uncultured Nitrospira sp clone Rothwald-1 nitrite oxidoreductase beta subunit (nxrB) gene
NSnxrB_OTU63	KC884872.1	2	94.62	446	22	2	1	445	156	600	689	0	Uncultured Nitrospira sp clone Rothwald-4 nitrite oxidoreductase beta subunit (nxrB) gene
NSnxrB_OTU63	KC884868.1	3	94.37	444	23	2	1	443	156	598	680	0	Uncultured Nitrospira sp clone Rothwald-11 nitrite oxidoreductase beta subunit (nxrB) gene
NSnxrB_OTU63	KC884870.1	4	92.62	447	29	4	1	445	156	600	641	3e-180	Uncultured Nitrospira sp clone Rothwald-2 nitrite oxidoreductase beta subunit (nxrB) gene
NSnxrB_OTU63	KC884871.1	5	91.72	447	33	4	1	445	156	600	617	5e-173	Uncultured Nitrospira sp clone Rothwald-3 nitrite oxidoreductase beta subunit (nxrB) gene
NSnxrB_OTU63	KU751844.1	6	89.93	447	41	4	1	445	27	471	573	1e-159	Uncultured bacterium clone otu21 nitrite oxidoreductase beta-subunit (nxrB) gene
NSnxrB_OTU63	KC884893.1	7	89.91	446	43	2	1	445	156	600	573	1e-159	Uncultured Nitrospira sp clone Klausenleopoldsdorf-S20 nitrite oxidoreductase beta subunit (nxrB) gene
NSnxrB_OTU63	KC884892.1	8	89.91	446	41	4	1	444	156	599	571	4e-159	Uncultured Nitrospira sp clone Klausenleopoldsdorf-S17 nitrite oxidoreductase beta subunit (nxrB) gene
NSnxrB_OTU63	KU751836.1	9	89.71	447	42	4	1	445	27	471	568	5e-158	Uncultured bacterium clone otu13 nitrite oxidoreductase beta-subunit (nxrB) gene
NSnxrB_OTU63	KC884938.1	10	89.82	442	43	2	1	441	5	445	566	2e-157	Nitrospira sp enrichment culture clone 43 nitrite oxidoreductase beta subunit (nxrB) gene
NSnxrB_OTU64	KC884869.1	1	91.65	443	33	4	1	441	156	596	610	8e-171	Uncultured Nitrospira sp clone Rothwald-1 nitrite oxidoreductase beta subunit (nxrB) gene
NSnxrB_OTU64	KC884872.1	2	91.44	444	32	6	1	441	156	596	604	4e-169	Uncultured Nitrospira sp clone Rothwald-4 nitrite oxidoreductase beta subunit (nxrB) gene
NSnxrB_OTU64	KU751844.1	3	91.07	448	32	8	1	444	27	470	599	2e-167	Uncultured bacterium clone otu21 nitrite oxidoreductase beta-subunit (nxrB) gene
NSnxrB_OTU64	KC884868.1	4	90.77	444	35	6	1	441	156	596	588	4e-164	Uncultured Nitrospira sp clone Rothwald-11 nitrite oxidoreductase beta subunit (nxrB) gene
NSnxrB_OTU64	KU751836.1	5	90.42	449	33	9	1	444	27	470	582	2e-162	Uncultured bacterium clone otu13 nitrite oxidoreductase beta-subunit (nxrB) gene
NSnxrB_OTU64	KC884887.1	6	91.2	432	32	6	1	429	156	584	582	2e-162	Uncultured Nitrospira sp clone Klausenleopoldsdorf-S5 nitrite oxidoreductase beta subunit (nxrB) gene
NSnxrB_OTU64	KC884938.1	7	90.24	451	32	11	1	445	5	449	579	2e-161	Nitrospira sp enrichment culture clone 43 nitrite oxidoreductase beta subunit (nxrB) gene
NSnxrB_OTU64	KC884937.1	8	90.24	451	32	11	1	445	5	449	579	2e-161	Nitrospira sp enrichment culture clone 44 nitrite oxidoreductase beta subunit (nxrB) gene
NSnxrB_OTU64	KU751829.1	9	89.91	446	41	4	1	444	27	470	571	4e-159	Uncultured bacterium clone otu6 nitrite oxidoreductase beta-subunit (nxrB) gene
NSnxrB_OTU64	KU751839.1	10	89.73	448	38	8	1	444	27	470	566	2e-157	Uncultured bacterium clone otu16 nitrite oxidoreductase beta-subunit (nxrB) gene
NSnxrB_OTU66	FP929003.1	1	96.64	446	11	4	1	444	3188109	3187666	737	0	Candidatus Nitrospira defluvii chromosome
NSnxrB_OTU66	FP929003.1	2	96.64	446	11	4	1	444	3219680	3220123	737	0	Candidatus Nitrospira defluvii chromosome
NSnxrB_OTU66	AB846868.1	3	96.41	446	12	4	1	444	16	459	732	0	Uncultured bacterium nxrB gene for nitrite oxidoreductase beta subunit clone: nsxB-25
NSnxrB_OTU66	AB846860.1	4	96.41	446	12	4	1	444	13	456	732	0	Uncultured bacterium nxrB gene for nitrite oxidoreductase beta subunit clone: nsxB-16
NSnxrB_OTU66	AB846882.1	5	96.19	446	13	4	1	444	17	460	726	0	Uncultured bacterium nxrB gene for nitrite oxidoreductase beta subunit clone: nsxB-40
NSnxrB_OTU66	AB846876.1	6	96.19	446	13	4	1	444	12	455	726	0	Uncultured bacterium nxrB gene for nitrite oxidoreductase beta subunit clone: nsxB-33
NSnxrB_OTU66	KC884866.1	7	95.96	446	16	2	1	445	156	600	723	0	Uncultured Nitrospira sp clone VetMed-C5 nitrite oxidoreductase beta subunit (nxrB) gene
NSnxrB_OTU66	AB846857.1	8	95.96	446	14	4	1	444	16	459	721	0	Uncultured bacterium nxrB gene for nitrite oxidoreductase beta subunit clone: nsxB-13
NSnxrB_OTU66	KC884874.1	9	95.73	445	17	2	1	444	156	599	715	0	Uncultured Nitrospira sp clone HKA-C8 nitrite oxidoreductase beta subunit (nxrB) gene
NSnxrB_OTU66	KC884884.1	10	95.52	446	16	4	1	444	156	599	710	0	Uncultured Nitrospira sp clone HKA-C17 nitrite oxidoreductase beta subunit (nxrB) gene
NSnxrB_OTU67	KC884869.1	1	92.62	447	27	6	1	444	156	599	638	4e-179	Uncultured Nitrospira sp clone Rothwald-1 nitrite oxidoreductase beta subunit (nxrB) gene
NSnxrB_OTU67	KU751844.1	2	92.53	442	31	2	1	441	27	467	632	2e-177	Uncultured bacterium clone otu21 nitrite oxidoreductase beta-subunit (nxrB) gene
NSnxrB_OTU67	KC884872.1	3	91.5	447	32	6	1	444	156	599	610	8e-171	Uncultured Nitrospira sp clone Rothwald-4 nitrite oxidoreductase beta subunit (nxrB) gene
NSnxrB_OTU67	KU751839.1	4	91.2	443	35	4	1	441	27	467	599	2e-167	Uncultured bacterium clone otu16 nitrite oxidoreductase beta-subunit (nxrB) gene
NSnxrB_OTU67	KC884868.1	5	90.81	446	35	6	1	443	156	598	592	3e-165	Uncultured Nitrospira sp clone Rothwald-11 nitrite oxidoreductase beta subunit (nxrB) gene
NSnxrB_OTU67	KC884893.1	6	90.34	445	41	2	1	444	156	599	582	2e-162	Uncultured Nitrospira sp clone Klausenleopoldsdorf-S20 nitrite oxidoreductase beta subunit (nxrB) gene
NSnxrB_OTU67	KC884891.1	7	90.34	445	41	2	1	444	156	599	582	2e-162	Uncultured Nitrospira sp clone Klausenleopoldsdorf-S16 nitrite oxidoreductase beta subunit (nxrB) gene
NSnxrB_OTU67	KU751836.1	8	89.86	444	39	5	1	441	27	467	566	2e-157	Uncultured bacterium clone otu13 nitrite oxidoreductase beta-subunit (nxrB) gene
NSnxrB_OTU67	KC884886.1	9	89.66	445	44	2	1	444	156	599	566	2e-157	Uncultured Nitrospira sp clone Klausenleopoldsdorf-S4 nitrite oxidoreductase beta subunit (nxrB) gene
NSnxrB_OTU67	KU751837.1	10	89.29	448	40	8	1	444	27	470	555	4e-154	Uncultured bacterium clone otu14 nitrite oxidoreductase beta-subunit (nxrB) gene
NSnxrB_OTU68	KC884869.1	1	95.96	445	18	0	1	445	156	600	723	0	Uncultured Nitrospira sp clone Rothwald-1 nitrite oxidoreductase beta subunit (nxrB) gene
NSnxrB_OTU68	KC884872.1	2	95.51	445	20	0	1	445	156	600	712	0	Uncultured Nitrospira sp clone Rothwald-4 nitrite oxidoreductase beta subunit (nxrB) gene
NSnxrB_OTU68	KC884868.1	3	95.26	443	21	0	1	443	156	598	702	0	Uncultured Nitrospira sp clone Rothwald-11 nitrite oxidoreductase beta subunit (nxrB) gene
NSnxrB_OTU68	KC884870.1	4	93.05	446	29	2	1	445	156	600	652	0	Uncultured Nitrospira sp clone Rothwald-2 nitrite oxidoreductase beta subunit (nxrB) gene
NSnxrB_OTU68	KU751836.1	5	92.63	448	27	5	1	445	27	471	640	1e-179	Uncultured bacterium clone otu13 nitrite oxidoreductase beta-subunit (nxrB) gene
NSnxrB_OTU68	KU751844.1	6	92.36	445	34	0	1	445	27	471	634	5e-178	Uncultured bacterium clone otu21 nitrite oxidoreductase beta-subunit (nxrB) gene
NSnxrB_OTU68	KC884938.1	7	92.33	443	30	3	1	441	5	445	627	8e-176	Nitrospira sp enrichment culture clone 43 nitrite oxidoreductase beta subunit (nxrB) gene
NSnxrB_OTU68	KU751839.1	8	91.72	447	33	4	1	445	27	471	617	5e-173	Uncultured bacterium clone otu16 nitrite oxidoreductase beta-subunit (nxrB) gene
NSnxrB_OTU68	KC884871.1	9	91.7	446	35	2	1	445	156	600	617	5e-173	Uncultured Nitrospira sp clone Rothwald-3 nitrite oxidoreductase beta subunit (nxrB) gene
NSnxrB_OTU68	KC884937.1	10	91.87	443	32	3	1	441	5	445	616	2e-172	Nitrospira sp enrichment culture clone 44 nitrite oxidoreductase beta subunit (nxrB) gene
NSnxrB_OTU69	KC884893.1	1	89.66	445	46	0	1	445	156	600	568	5e-158	Uncultured Nitrospira sp clone Klausenleopoldsdorf-S20 nitrite oxidoreductase beta subunit (nxrB) gene
NSnxrB_OTU69	KC884886.1	2	89.44	445	47	0	1	445	156	600	562	2e-156	Uncultured Nitrospira sp clone Klausenleopoldsdorf-S4 nitrite oxidoreductase beta subunit (nxrB) gene
NSnxrB_OTU69	KU751844.1	3	89.26	447	44	4	1	445	27	471	556	1e-154	Uncultured bacterium clone otu21 nitrite oxidoreductase beta-subunit (nxrB) gene
NSnxrB_OTU69	KU751832.1	4	89.04	447	45	4	1	445	27	471	551	5e-153	Uncultured bacterium clone otu9 nitrite oxidoreductase beta-subunit (nxrB) gene
NSnxrB_OTU69	KC884872.1	5	88.59	447	47	4	1	445	156	600	540	1e-149	Uncultured Nitrospira sp clone Rothwald-4 nitrite oxidoreductase beta subunit (nxrB) gene
NSnxrB_OTU69	KC884868.1	6	88.09	445	49	4	1	443	156	598	525	3e-145	Uncultured Nitrospira sp clone Rothwald-11 nitrite oxidoreductase beta subunit (nxrB) gene
NSnxrB_OTU69	KU751828.1	7	87.75	449	47	8	1	445	24	468	518	5e-143	Uncultured bacterium clone otu5 nitrite oxidoreductase beta-subunit (nxrB) gene
NSnxrB_OTU69	KC884908.1	8	87.75	449	47	8	1	445	151	595	518	5e-143	Uncultured Nitrospira sp clone Gorjachinsk-1 nitrite oxidoreductase beta subunit (nxrB) gene
NSnxrB_OTU69	KU751839.1	9	87.5	448	50	6	1	445	27	471	512	2e-141	Uncultured bacterium clone otu16 nitrite oxidoreductase beta-subunit (nxrB) gene
NSnxrB_OTU69	KC884860.1	10	87.5	448	50	6	1	445	156	600	512	2e-141	Candidatus Nitrospira bockiana clone 15 nitrite oxidoreductase beta subunit (nxrB) gene
NSnxrB_OTU70	KC884893.1	1	98.65	445	6	0	1	445	156	600	789	0	Uncultured Nitrospira sp clone Klausenleopoldsdorf-S20 nitrite oxidoreductase beta subunit (nxrB) gene
NSnxrB_OTU70	KC884891.1	2	98.43	445	7	0	1	445	156	600	784	0	Uncultured Nitrospira sp clone Klausenleopoldsdorf-S16 nitrite oxidoreductase beta subunit (nxrB) gene
NSnxrB_OTU70	KC884886.1	3	98.2	445	8	0	1	445	156	600	778	0	Uncultured Nitrospira sp clone Klausenleopoldsdorf-S4 nitrite oxidoreductase beta subunit (nxrB) gene
NSnxrB_OTU70	KC884869.1	4	92.83	446	30	2	1	445	156	600	645	0	Uncultured Nitrospira sp clone Rothwald-1 nitrite oxidoreductase beta subunit (nxrB) gene
NSnxrB_OTU70	KC884872.1	5	91.96	448	30	6	1	445	156	600	623	1e-174	Uncultured Nitrospira sp clone Rothwald-4 nitrite oxidoreductase beta subunit (nxrB) gene
NSnxrB_OTU70	KC884868.1	6	91.69	445	33	4	1	443	156	598	614	6e-172	Uncultured Nitrospira sp clone Rothwald-11 nitrite oxidoreductase beta subunit (nxrB) gene
NSnxrB_OTU70	KU751844.1	7	90.56	445	42	0	1	445	27	471	590	1e-164	Uncultured bacterium clone otu21 nitrite oxidoreductase beta-subunit (nxrB) gene
NSnxrB_OTU70	KU751824.1	8	90.4	448	37	6	1	445	21	465	584	5e-163	Uncultured bacterium clone otu1 nitrite oxidoreductase beta-subunit (nxrB) gene
NSnxrB_OTU70	HF936739.1	9	89.24	446	46	2	1	445	171	615	556	1e-154	Uncultured bacterium partial nxrB gene for nitrite oxidoreductase clone FG-FJQ-nxrB-34
NSnxrB_OTU70	KC884909.1	10	89.04	447	45	4	1	445	151	595	551	5e-153	Uncultured Nitrospira sp clone Gorjachinsk-5 nitrite oxidoreductase beta subunit (nxrB) gene
NSnxrB_OTU71	KC884869.1	1	93.26	445	30	0	1	445	156	600	656	0	Uncultured Nitrospira sp clone Rothwald-1 nitrite oxidoreductase beta subunit (nxrB) gene
NSnxrB_OTU71	KC884872.1	2	91.91	445	36	0	1	445	156	600	623	1e-174	Uncultured Nitrospira sp clone Rothwald-4 nitrite oxidoreductase beta subunit (nxrB) gene
NSnxrB_OTU71	KC884868.1	3	91.87	443	36	0	1	443	156	598	619	1e-173	Uncultured Nitrospira sp clone Rothwald-11 nitrite oxidoreductase beta subunit (nxrB) gene
NSnxrB_OTU71	KU751844.1	4	90.58	446	40	2	1	445	27	471	590	1e-164	Uncultured bacterium clone otu21 nitrite oxidoreductase beta-subunit (nxrB) gene
NSnxrB_OTU71	KC884870.1	5	90.36	446	41	2	1	445	156	600	586	1e-163	Uncultured Nitrospira sp clone Rothwald-2 nitrite oxidoreductase beta subunit (nxrB) gene
NSnxrB_OTU71	KC884938.1	6	89.84	443	41	3	1	441	5	445	566	2e-157	Nitrospira sp enrichment culture clone 43 nitrite oxidoreductase beta subunit (nxrB) gene
NSnxrB_OTU71	KC884937.1	7	89.84	443	41	3	1	441	5	445	566	2e-157	Nitrospira sp enrichment culture clone 44 nitrite oxidoreductase beta subunit (nxrB) gene
NSnxrB_OTU71	KU751836.1	8	89.51	448	41	5	1	445	27	471	562	2e-156	Uncultured bacterium clone otu13 nitrite oxidoreductase beta-subunit (nxrB) gene
NSnxrB_OTU71	KU751839.1	9	89.04	447	45	4	1	445	27	471	551	5e-153	Uncultured bacterium clone otu16 nitrite oxidoreductase beta-subunit (nxrB) gene
NSnxrB_OTU71	KC884871.1	10	89.01	446	47	2	1	445	156	600	551	5e-153	Uncultured Nitrospira sp clone Rothwald-3 nitrite oxidoreductase beta subunit (nxrB) gene
NSnxrB_OTU73	KC884869.1	1	92.38	446	32	2	1	445	156	600	634	5e-178	Uncultured Nitrospira sp clone Rothwald-1 nitrite oxidoreductase beta subunit (nxrB) gene
NSnxrB_OTU73	KU751832.1	2	91.28	447	35	4	1	445	27	471	606	1e-169	Uncultured bacterium clone otu9 nitrite oxidoreductase beta-subunit (nxrB) gene
NSnxrB_OTU73	KU751844.1	3	90.81	446	39	2	1	445	27	471	595	2e-166	Uncultured bacterium clone otu21 nitrite oxidoreductase beta-subunit (nxrB) gene
NSnxrB_OTU73	KC884886.1	4	90.79	445	41	0	1	445	156	600	595	2e-166	Uncultured Nitrospira sp clone Klausenleopoldsdorf-S4 nitrite oxidoreductase beta subunit (nxrB) gene
NSnxrB_OTU73	KC884872.1	5	90.83	447	37	4	1	445	156	600	595	2e-166	Uncultured Nitrospira sp clone Rothwald-4 nitrite oxidoreductase beta subunit (nxrB) gene
NSnxrB_OTU73	HF936739.1	6	90.79	445	41	0	1	445	171	615	595	2e-166	Uncultured bacterium partial nxrB gene for nitrite oxidoreductase clone FG-FJQ-nxrB-34
NSnxrB_OTU73	HF936738.1	7	90.56	445	42	0	1	445	171	615	590	1e-164	Uncultured bacterium partial nxrB gene for nitrite oxidoreductase clone FG-FJQ-nxrB-3
NSnxrB_OTU73	KC884868.1	8	90.56	445	38	4	1	443	156	598	586	1e-163	Uncultured Nitrospira sp clone Rothwald-11 nitrite oxidoreductase beta subunit (nxrB) gene
NSnxrB_OTU73	CP011801.1	9	90.36	446	41	2	1	445	3809033	3808589	584	5e-163	Nitrospira moscoviensis strain NSP M-1
NSnxrB_OTU73	CP011801.1	10	90.25	441	37	6	1	438	4282102	4281665	571	4e-159	Nitrospira moscoviensis strain NSP M-1
NSnxrB_OTU75	KC884869.1	1	95.06	445	22	0	1	445	156	600	701	0	Uncultured Nitrospira sp clone Rothwald-1 nitrite oxidoreductase beta subunit (nxrB) gene
NSnxrB_OTU75	KC884872.1	2	94.61	445	24	0	1	445	156	600	689	0	Uncultured Nitrospira sp clone Rothwald-4 nitrite oxidoreductase beta subunit (nxrB) gene
NSnxrB_OTU75	KC884868.1	3	94.36	443	25	0	1	443	156	598	680	0	Uncultured Nitrospira sp clone Rothwald-11 nitrite oxidoreductase beta subunit (nxrB) gene
NSnxrB_OTU75	KC884870.1	4	92.15	446	33	2	1	445	156	600	630	6e-177	Uncultured Nitrospira sp clone Rothwald-2 nitrite oxidoreductase beta subunit (nxrB) gene
NSnxrB_OTU75	KC884871.1	5	90.81	446	39	2	1	445	156	600	595	2e-166	Uncultured Nitrospira sp clone Rothwald-3 nitrite oxidoreductase beta subunit (nxrB) gene
NSnxrB_OTU75	KU751844.1	6	90.58	446	40	2	1	445	27	471	590	1e-164	Uncultured bacterium clone otu21 nitrite oxidoreductase beta-subunit (nxrB) gene
NSnxrB_OTU75	KC884938.1	7	90.74	443	37	3	1	441	5	445	588	4e-164	Nitrospira sp enrichment culture clone 43 nitrite oxidoreductase beta subunit (nxrB) gene
NSnxrB_OTU75	KU751839.1	8	90.16	447	40	4	1	445	27	471	579	2e-161	Uncultured bacterium clone otu16 nitrite oxidoreductase beta-subunit (nxrB) gene
NSnxrB_OTU75	KU751824.1	9	90.11	445	44	0	1	445	21	465	579	2e-161	Uncultured bacterium clone otu1 nitrite oxidoreductase beta-subunit (nxrB) gene
NSnxrB_OTU75	KC884937.1	10	90.29	443	39	3	1	441	5	445	577	8e-161	Nitrospira sp enrichment culture clone 44 nitrite oxidoreductase beta subunit (nxrB) gene
NSnxrB_OTU77	AB846868.1	1	95.06	445	20	2	1	444	16	459	699	0	Uncultured bacterium nxrB gene for nitrite oxidoreductase beta subunit clone: nsxB-25
NSnxrB_OTU77	AB846860.1	2	95.06	445	20	2	1	444	13	456	699	0	Uncultured bacterium nxrB gene for nitrite oxidoreductase beta subunit clone: nsxB-16
NSnxrB_OTU77	FP929003.1	3	95.07	446	18	4	1	444	3188109	3187666	699	0	Candidatus Nitrospira defluvii chromosome
NSnxrB_OTU77	FP929003.1	4	95.07	446	18	4	1	444	3219680	3220123	699	0	Candidatus Nitrospira defluvii chromosome
NSnxrB_OTU77	KC884882.1	5	94.84	446	19	4	1	444	156	599	693	0	Uncultured Nitrospira sp clone HKA-C10 nitrite oxidoreductase beta subunit (nxrB) gene
NSnxrB_OTU77	AB846882.1	6	94.83	445	21	2	1	444	17	460	693	0	Uncultured bacterium nxrB gene for nitrite oxidoreductase beta subunit clone: nsxB-40
NSnxrB_OTU77	AB846876.1	7	94.83	445	21	2	1	444	12	455	693	0	Uncultured bacterium nxrB gene for nitrite oxidoreductase beta subunit clone: nsxB-33
NSnxrB_OTU77	KC884866.1	8	94.61	445	24	0	1	445	156	600	689	0	Uncultured Nitrospira sp clone VetMed-C5 nitrite oxidoreductase beta subunit (nxrB) gene
NSnxrB_OTU77	KC884884.1	9	94.61	445	22	2	1	444	156	599	688	0	Uncultured Nitrospira sp clone HKA-C17 nitrite oxidoreductase beta subunit (nxrB) gene
NSnxrB_OTU77	KC884862.1	10	94.61	445	22	2	1	444	156	599	688	0	Uncultured Nitrospira sp clone VetMed-B6 nitrite oxidoreductase beta subunit (nxrB) gene
NSnxrB_OTU78	KU751844.1	1	92.13	445	33	2	1	444	27	470	627	8e-176	Uncultured bacterium clone otu21 nitrite oxidoreductase beta-subunit (nxrB) gene
NSnxrB_OTU78	KU751836.1	2	91.72	447	31	6	1	444	27	470	616	2e-172	Uncultured bacterium clone otu13 nitrite oxidoreductase beta-subunit (nxrB) gene
NSnxrB_OTU78	KC884869.1	3	91.87	443	32	4	1	441	156	596	616	2e-172	Uncultured Nitrospira sp clone Rothwald-1 nitrite oxidoreductase beta subunit (nxrB) gene
NSnxrB_OTU78	KC884872.1	4	91.44	444	32	6	1	441	156	596	604	4e-169	Uncultured Nitrospira sp clone Rothwald-4 nitrite oxidoreductase beta subunit (nxrB) gene
NSnxrB_OTU78	KU751839.1	5	90.58	446	38	4	1	444	27	470	588	4e-164	Uncultured bacterium clone otu16 nitrite oxidoreductase beta-subunit (nxrB) gene
NSnxrB_OTU78	KC884868.1	6	90.77	444	35	6	1	441	156	596	588	4e-164	Uncultured Nitrospira sp clone Rothwald-11 nitrite oxidoreductase beta subunit (nxrB) gene
NSnxrB_OTU78	KC884937.1	7	90.38	447	39	4	1	445	5	449	584	5e-163	Nitrospira sp enrichment culture clone 44 nitrite oxidoreductase beta subunit (nxrB) gene
NSnxrB_OTU78	KU751824.1	8	90.36	446	39	4	1	444	21	464	582	2e-162	Uncultured bacterium clone otu1 nitrite oxidoreductase beta-subunit (nxrB) gene
NSnxrB_OTU78	KC884909.1	9	90.36	446	39	4	1	444	151	594	582	2e-162	Uncultured Nitrospira sp clone Gorjachinsk-5 nitrite oxidoreductase beta subunit (nxrB) gene
NSnxrB_OTU78	KC884904.1	10	90.36	446	39	4	1	444	151	594	582	2e-162	Nitrospira calida strain Ns10 clone 4 nitrite oxidoreductase beta subunit (nxrB) gene
NSnxrB_OTU79	KC884938.1	1	93.69	444	22	5	1	441	5	445	660	0	Nitrospira sp enrichment culture clone 43 nitrite oxidoreductase beta subunit (nxrB) gene
NSnxrB_OTU79	KC884869.1	2	93.27	446	28	2	1	445	156	600	656	0	Uncultured Nitrospira sp clone Rothwald-1 nitrite oxidoreductase beta subunit (nxrB) gene
NSnxrB_OTU79	KU751844.1	3	93.03	445	31	0	1	445	27	471	651	0	Uncultured bacterium clone otu21 nitrite oxidoreductase beta-subunit (nxrB) gene
NSnxrB_OTU79	KC884937.1	4	93.24	444	24	5	1	441	5	445	649	0	Nitrospira sp enrichment culture clone 44 nitrite oxidoreductase beta subunit (nxrB) gene
NSnxrB_OTU79	KC884872.1	5	92.38	446	32	2	1	445	156	600	634	5e-178	Uncultured Nitrospira sp clone Rothwald-4 nitrite oxidoreductase beta subunit (nxrB) gene
NSnxrB_OTU79	KU751836.1	6	92.19	448	29	5	1	445	27	471	628	2e-176	Uncultured bacterium clone otu13 nitrite oxidoreductase beta-subunit (nxrB) gene
NSnxrB_OTU79	KC884868.1	7	92.12	444	33	2	1	443	156	598	625	3e-175	Uncultured Nitrospira sp clone Rothwald-11 nitrite oxidoreductase beta subunit (nxrB) gene
NSnxrB_OTU79	KU751839.1	8	91.26	446	37	2	1	445	27	471	606	1e-169	Uncultured bacterium clone otu16 nitrite oxidoreductase beta-subunit (nxrB) gene
NSnxrB_OTU79	KU751829.1	9	90.34	445	43	0	1	445	27	471	584	5e-163	Uncultured bacterium clone otu6 nitrite oxidoreductase beta-subunit (nxrB) gene
NSnxrB_OTU79	KC884893.1	10	90.34	445	43	0	1	445	156	600	584	5e-163	Uncultured Nitrospira sp clone Klausenleopoldsdorf-S20 nitrite oxidoreductase beta subunit (nxrB) gene
NSnxrB_OTU80	KC884869.1	1	93.72	446	26	2	1	445	156	600	667	0	Uncultured Nitrospira sp clone Rothwald-1 nitrite oxidoreductase beta subunit (nxrB) gene
NSnxrB_OTU80	KC884872.1	2	92.83	446	30	2	1	445	156	600	645	0	Uncultured Nitrospira sp clone Rothwald-4 nitrite oxidoreductase beta subunit (nxrB) gene
NSnxrB_OTU80	KC884868.1	3	92.57	444	31	2	1	443	156	598	636	1e-178	Uncultured Nitrospira sp clone Rothwald-11 nitrite oxidoreductase beta subunit (nxrB) gene
NSnxrB_OTU80	KU751844.1	4	90.38	447	39	4	1	445	27	471	584	5e-163	Uncultured bacterium clone otu21 nitrite oxidoreductase beta-subunit (nxrB) gene
NSnxrB_OTU80	KC884937.1	5	90.32	444	37	5	1	441	5	445	577	8e-161	Nitrospira sp enrichment culture clone 44 nitrite oxidoreductase beta subunit (nxrB) gene
NSnxrB_OTU80	KC884893.1	6	89.93	447	41	4	1	445	156	600	573	1e-159	Uncultured Nitrospira sp clone Klausenleopoldsdorf-S20 nitrite oxidoreductase beta subunit (nxrB) gene
NSnxrB_OTU80	KC884886.1	7	89.96	448	39	6	1	445	156	600	573	1e-159	Uncultured Nitrospira sp clone Klausenleopoldsdorf-S4 nitrite oxidoreductase beta subunit (nxrB) gene
NSnxrB_OTU80	KC884870.1	8	89.71	447	42	4	1	445	156	600	569	1e-158	Uncultured Nitrospira sp clone Rothwald-2 nitrite oxidoreductase beta subunit (nxrB) gene
NSnxrB_OTU80	KC884938.1	9	89.86	444	39	5	1	441	5	445	566	2e-157	Nitrospira sp enrichment culture clone 43 nitrite oxidoreductase beta subunit (nxrB) gene
NSnxrB_OTU80	KU751836.1	10	89.51	448	41	5	1	445	27	471	562	2e-156	Uncultured bacterium clone otu13 nitrite oxidoreductase beta-subunit (nxrB) gene
NSnxrB_OTU83	KC884861.1	1	87.08	449	48	9	1	444	156	599	499	2e-137	Candidatus Nitrospira bockiana clone 17 nitrite oxidoreductase beta subunit (nxrB) gene
NSnxrB_OTU83	KC884860.1	2	87.08	449	48	9	1	444	156	599	499	2e-137	Candidatus Nitrospira bockiana clone 15 nitrite oxidoreductase beta subunit (nxrB) gene
NSnxrB_OTU83	KC884859.1	3	87.08	449	48	9	1	444	156	599	499	2e-137	Candidatus Nitrospira bockiana clone 12 nitrite oxidoreductase beta subunit (nxrB) gene
NSnxrB_OTU83	KU751832.1	4	86.35	447	49	11	1	441	27	467	477	8e-131	Uncultured bacterium clone otu9 nitrite oxidoreductase beta-subunit (nxrB) gene
NSnxrB_OTU83	KU751828.1	5	86	450	51	11	1	444	24	467	472	4e-129	Uncultured bacterium clone otu5 nitrite oxidoreductase beta-subunit (nxrB) gene
NSnxrB_OTU83	KU751826.1	6	86.03	451	49	13	1	444	27	470	472	4e-129	Uncultured bacterium clone otu3 nitrite oxidoreductase beta-subunit (nxrB) gene
NSnxrB_OTU83	KC884935.1	7	85.71	448	50	13	1	441	5	445	460	8e-126	Uncultured Nitrospira sp clone Namibia-34 nitrite oxidoreductase beta subunit (nxrB) gene
NSnxrB_OTU83	KU751845.1	8	85.27	448	52	13	1	441	27	467	449	2e-122	Uncultured bacterium clone otu22 nitrite oxidoreductase beta-subunit (nxrB) gene
NSnxrB_OTU83	HF936739.1	9	84.63	449	53	16	1	441	171	611	433	2e-117	Uncultured bacterium partial nxrB gene for nitrite oxidoreductase clone FG-FJQ-nxrB-34
NSnxrB_OTU83	KU751837.1	10	84.29	452	55	15	1	444	27	470	427	8e-116	Uncultured bacterium clone otu14 nitrite oxidoreductase beta-subunit (nxrB) gene
NSnxrB_OTU88	KC884892.1	1	95.74	446	17	2	1	445	156	600	717	0	Uncultured Nitrospira sp clone Klausenleopoldsdorf-S17 nitrite oxidoreductase beta subunit (nxrB) gene
NSnxrB_OTU88	KC884894.1	2	95.52	446	18	2	1	445	156	600	712	0	Uncultured Nitrospira sp clone Klausenleopoldsdorf-S22 nitrite oxidoreductase beta subunit (nxrB) gene
NSnxrB_OTU88	KC884889.1	3	95.29	446	19	2	1	445	156	600	706	0	Uncultured Nitrospira sp clone Klausenleopoldsdorf-S8 nitrite oxidoreductase beta subunit (nxrB) gene
NSnxrB_OTU88	KC884885.1	4	95.3	447	17	4	1	445	156	600	706	0	Uncultured Nitrospira sp clone Klausenleopoldsdorf-S2 nitrite oxidoreductase beta subunit (nxrB) gene
NSnxrB_OTU88	KC884890.1	5	95.07	446	20	2	1	445	156	600	701	0	Uncultured Nitrospira sp clone Klausenleopoldsdorf-S9 nitrite oxidoreductase beta subunit (nxrB) gene
NSnxrB_OTU88	KC884888.1	6	94.62	446	22	2	1	445	156	600	689	0	Uncultured Nitrospira sp clone Klausenleopoldsdorf-S7 nitrite oxidoreductase beta subunit (nxrB) gene
NSnxrB_OTU88	KC884887.1	7	94.61	445	22	2	1	444	156	599	688	0	Uncultured Nitrospira sp clone Klausenleopoldsdorf-S5 nitrite oxidoreductase beta subunit (nxrB) gene
NSnxrB_OTU88	KU751829.1	8	94.1	441	26	0	1	441	27	467	671	0	Uncultured bacterium clone otu6 nitrite oxidoreductase beta-subunit (nxrB) gene
NSnxrB_OTU88	KC884869.1	9	92.17	447	29	6	1	444	156	599	627	8e-176	Uncultured Nitrospira sp clone Rothwald-1 nitrite oxidoreductase beta subunit (nxrB) gene
NSnxrB_OTU88	KU751825.1	10	92.1	443	31	4	1	441	27	467	621	4e-174	Uncultured bacterium clone otu2 nitrite oxidoreductase beta-subunit (nxrB) gene
NSnxrB_OTU90	KU751832.1	1	84.86	449	52	16	1	441	27	467	438	4e-119	Uncultured bacterium clone otu9 nitrite oxidoreductase beta-subunit (nxrB) gene
NSnxrB_OTU90	KU751828.1	2	84.44	450	58	11	1	444	24	467	433	2e-117	Uncultured bacterium clone otu5 nitrite oxidoreductase beta-subunit (nxrB) gene
NSnxrB_OTU90	KU751824.1	3	84	450	54	18	1	441	21	461	416	2e-112	Uncultured bacterium clone otu1 nitrite oxidoreductase beta-subunit (nxrB) gene
NSnxrB_OTU90	KC884935.1	4	83.52	449	58	15	1	441	5	445	405	4e-109	Uncultured Nitrospira sp clone Namibia-34 nitrite oxidoreductase beta subunit (nxrB) gene
NSnxrB_OTU90	KC884932.1	5	83.37	451	55	18	1	441	5	445	399	2e-107	Uncultured Nitrospira sp clone Namibia-27 nitrite oxidoreductase beta subunit (nxrB) gene
NSnxrB_OTU90	KC884931.1	6	83.37	451	55	18	1	441	5	445	399	2e-107	Uncultured Nitrospira sp clone Namibia-26 nitrite oxidoreductase beta subunit (nxrB) gene
NSnxrB_OTU90	KC884927.1	7	83.37	451	55	18	1	441	5	445	399	2e-107	Uncultured Nitrospira sp clone Namibia-20 nitrite oxidoreductase beta subunit (nxrB) gene
NSnxrB_OTU90	KC884920.1	8	83.37	451	55	18	1	441	5	445	399	2e-107	Uncultured Nitrospira sp clone Namibia-11 nitrite oxidoreductase beta subunit (nxrB) gene
NSnxrB_OTU90	KC884916.1	9	83.15	451	56	18	1	441	5	445	398	7e-107	Uncultured Nitrospira sp clone Namibia-3 nitrite oxidoreductase beta subunit (nxrB) gene
NSnxrB_OTU90	KC884933.1	10	83.04	448	62	12	1	441	5	445	396	2e-106	Uncultured Nitrospira sp clone Namibia-30 nitrite oxidoreductase beta subunit (nxrB) gene
NSnxrB_OTU91	KC884869.1	1	93.27	446	28	2	1	445	156	600	656	0	Uncultured Nitrospira sp clone Rothwald-1 nitrite oxidoreductase beta subunit (nxrB) gene
NSnxrB_OTU91	KC884872.1	2	92.15	446	33	2	1	445	156	600	628	2e-176	Uncultured Nitrospira sp clone Rothwald-4 nitrite oxidoreductase beta subunit (nxrB) gene
NSnxrB_OTU91	KC884868.1	3	91.89	444	34	2	1	443	156	598	619	1e-173	Uncultured Nitrospira sp clone Rothwald-11 nitrite oxidoreductase beta subunit (nxrB) gene
NSnxrB_OTU91	KC884938.1	4	91.87	443	32	3	1	441	5	445	616	2e-172	Nitrospira sp enrichment culture clone 43 nitrite oxidoreductase beta subunit (nxrB) gene
NSnxrB_OTU91	KC884937.1	5	91.42	443	34	3	1	441	5	445	604	4e-169	Nitrospira sp enrichment culture clone 44 nitrite oxidoreductase beta subunit (nxrB) gene
NSnxrB_OTU91	KC884870.1	6	90.58	446	40	2	1	445	156	600	592	3e-165	Uncultured Nitrospira sp clone Rothwald-2 nitrite oxidoreductase beta subunit (nxrB) gene
NSnxrB_OTU91	KU751844.1	7	90.56	445	42	0	1	445	27	471	590	1e-164	Uncultured bacterium clone otu21 nitrite oxidoreductase beta-subunit (nxrB) gene
NSnxrB_OTU91	KU751839.1	8	90.38	447	39	4	1	445	27	471	584	5e-163	Uncultured bacterium clone otu16 nitrite oxidoreductase beta-subunit (nxrB) gene
NSnxrB_OTU91	KU751836.1	9	90.4	448	37	5	1	445	27	471	584	5e-163	Uncultured bacterium clone otu13 nitrite oxidoreductase beta-subunit (nxrB) gene
NSnxrB_OTU91	KC884871.1	10	89.24	446	46	2	1	445	156	600	556	1e-154	Uncultured Nitrospira sp clone Rothwald-3 nitrite oxidoreductase beta subunit (nxrB) gene
NSnxrB_OTU92	KC884892.1	1	94.16	445	24	2	1	444	156	599	676	0	Uncultured Nitrospira sp clone Klausenleopoldsdorf-S17 nitrite oxidoreductase beta subunit (nxrB) gene
NSnxrB_OTU92	KC884894.1	2	93.93	445	25	2	1	444	156	599	671	0	Uncultured Nitrospira sp clone Klausenleopoldsdorf-S22 nitrite oxidoreductase beta subunit (nxrB) gene
NSnxrB_OTU92	KC884889.1	3	93.72	446	24	4	1	444	156	599	665	0	Uncultured Nitrospira sp clone Klausenleopoldsdorf-S8 nitrite oxidoreductase beta subunit (nxrB) gene
NSnxrB_OTU92	KC884885.1	4	93.72	446	24	4	1	444	156	599	665	0	Uncultured Nitrospira sp clone Klausenleopoldsdorf-S2 nitrite oxidoreductase beta subunit (nxrB) gene
NSnxrB_OTU92	KU751829.1	5	93.48	445	29	0	1	445	27	471	662	0	Uncultured bacterium clone otu6 nitrite oxidoreductase beta-subunit (nxrB) gene
NSnxrB_OTU92	KC884887.1	6	93.5	446	27	2	1	445	156	600	662	0	Uncultured Nitrospira sp clone Klausenleopoldsdorf-S5 nitrite oxidoreductase beta subunit (nxrB) gene
NSnxrB_OTU92	KC884890.1	7	93.47	444	29	0	1	444	156	599	660	0	Uncultured Nitrospira sp clone Klausenleopoldsdorf-S9 nitrite oxidoreductase beta subunit (nxrB) gene
NSnxrB_OTU92	KC884888.1	8	93.27	446	26	4	1	444	156	599	654	0	Uncultured Nitrospira sp clone Klausenleopoldsdorf-S7 nitrite oxidoreductase beta subunit (nxrB) gene
NSnxrB_OTU92	KC884869.1	9	91.98	449	28	8	1	445	156	600	623	1e-174	Uncultured Nitrospira sp clone Rothwald-1 nitrite oxidoreductase beta subunit (nxrB) gene
NSnxrB_OTU92	KC884872.1	10	91.52	448	32	6	1	445	156	600	612	2e-171	Uncultured Nitrospira sp clone Rothwald-4 nitrite oxidoreductase beta subunit (nxrB) gene
NSnxrB_OTU93	KC884869.1	1	89.93	447	39	6	1	444	156	599	571	4e-159	Uncultured Nitrospira sp clone Rothwald-1 nitrite oxidoreductase beta subunit (nxrB) gene
NSnxrB_OTU93	KC884872.1	2	89.71	447	40	6	1	444	156	599	566	2e-157	Uncultured Nitrospira sp clone Rothwald-4 nitrite oxidoreductase beta subunit (nxrB) gene
NSnxrB_OTU93	KC884868.1	3	89.46	446	41	6	1	443	156	598	558	3e-155	Uncultured Nitrospira sp clone Rothwald-11 nitrite oxidoreductase beta subunit (nxrB) gene
NSnxrB_OTU93	KU751844.1	4	89.32	440	43	4	1	438	27	464	549	2e-152	Uncultured bacterium clone otu21 nitrite oxidoreductase beta-subunit (nxrB) gene
NSnxrB_OTU93	KU751836.1	5	87.81	443	44	9	1	438	27	464	510	8e-141	Uncultured bacterium clone otu13 nitrite oxidoreductase beta-subunit (nxrB) gene
NSnxrB_OTU93	KC884937.1	6	87.14	451	46	11	1	445	5	449	501	5e-138	Nitrospira sp enrichment culture clone 44 nitrite oxidoreductase beta subunit (nxrB) gene
NSnxrB_OTU93	KU751829.1	7	87.27	440	52	4	1	438	27	464	499	2e-137	Uncultured bacterium clone otu6 nitrite oxidoreductase beta-subunit (nxrB) gene
NSnxrB_OTU93	KC884887.1	8	87.5	440	45	10	1	435	156	590	499	2e-137	Uncultured Nitrospira sp clone Klausenleopoldsdorf-S5 nitrite oxidoreductase beta subunit (nxrB) gene
NSnxrB_OTU93	HF936739.1	9	87.27	440	52	4	1	438	171	608	499	2e-137	Uncultured bacterium partial nxrB gene for nitrite oxidoreductase clone FG-FJQ-nxrB-34
NSnxrB_OTU93	HF936738.1	10	87.05	440	53	4	1	438	171	608	494	8e-136	Uncultured bacterium partial nxrB gene for nitrite oxidoreductase clone FG-FJQ-nxrB-3
NSnxrB_OTU102	KC884869.1	1	91.48	446	36	2	1	445	156	600	612	2e-171	Uncultured Nitrospira sp clone Rothwald-1 nitrite oxidoreductase beta subunit (nxrB) gene
NSnxrB_OTU102	KU751844.1	2	90.83	447	37	4	1	445	27	471	595	2e-166	Uncultured bacterium clone otu21 nitrite oxidoreductase beta-subunit (nxrB) gene
NSnxrB_OTU102	KC884872.1	3	90.83	447	37	4	1	445	156	600	595	2e-166	Uncultured Nitrospira sp clone Rothwald-4 nitrite oxidoreductase beta subunit (nxrB) gene
NSnxrB_OTU102	KU751836.1	4	90.2	449	36	7	1	445	27	471	579	2e-161	Uncultured bacterium clone otu13 nitrite oxidoreductase beta-subunit (nxrB) gene
NSnxrB_OTU102	KC884937.1	5	90.18	448	36	7	1	444	5	448	577	8e-161	Nitrospira sp enrichment culture clone 44 nitrite oxidoreductase beta subunit (nxrB) gene
NSnxrB_OTU102	KC884868.1	6	90.29	443	39	4	1	441	156	596	577	8e-161	Uncultured Nitrospira sp clone Rothwald-11 nitrite oxidoreductase beta subunit (nxrB) gene
NSnxrB_OTU102	KC884887.1	7	89.93	447	41	4	1	445	156	600	573	1e-159	Uncultured Nitrospira sp clone Klausenleopoldsdorf-S5 nitrite oxidoreductase beta subunit (nxrB) gene
NSnxrB_OTU102	KU751829.1	8	89.69	446	44	2	1	445	27	471	568	5e-158	Uncultured bacterium clone otu6 nitrite oxidoreductase beta-subunit (nxrB) gene
NSnxrB_OTU102	KC884938.1	9	89.73	448	38	7	1	444	5	448	566	2e-157	Nitrospira sp enrichment culture clone 43 nitrite oxidoreductase beta subunit (nxrB) gene
NSnxrB_OTU102	KU751824.1	10	89.49	447	43	4	1	445	21	465	562	2e-156	Uncultured bacterium clone otu1 nitrite oxidoreductase beta-subunit (nxrB) gene
NSnxrB_OTU103	KC884869.1	1	96.85	445	14	0	1	445	156	600	745	0	Uncultured Nitrospira sp clone Rothwald-1 nitrite oxidoreductase beta subunit (nxrB) gene
NSnxrB_OTU103	KC884872.1	2	95.73	445	19	0	1	445	156	600	717	0	Uncultured Nitrospira sp clone Rothwald-4 nitrite oxidoreductase beta subunit (nxrB) gene
NSnxrB_OTU103	KC884868.1	3	95.49	443	20	0	1	443	156	598	708	0	Uncultured Nitrospira sp clone Rothwald-11 nitrite oxidoreductase beta subunit (nxrB) gene
NSnxrB_OTU103	KC884893.1	4	92.81	445	32	0	1	445	156	600	645	0	Uncultured Nitrospira sp clone Klausenleopoldsdorf-S20 nitrite oxidoreductase beta subunit (nxrB) gene
NSnxrB_OTU103	KC884891.1	5	92.81	445	32	0	1	445	156	600	645	0	Uncultured Nitrospira sp clone Klausenleopoldsdorf-S16 nitrite oxidoreductase beta subunit (nxrB) gene
NSnxrB_OTU103	KC884870.1	6	92.15	446	33	2	1	445	156	600	630	6e-177	Uncultured Nitrospira sp clone Rothwald-2 nitrite oxidoreductase beta subunit (nxrB) gene
NSnxrB_OTU103	KU751844.1	7	92.17	447	31	4	1	445	27	471	628	2e-176	Uncultured bacterium clone otu21 nitrite oxidoreductase beta-subunit (nxrB) gene
NSnxrB_OTU103	KU751824.1	8	92.13	445	35	0	1	445	21	465	628	2e-176	Uncultured bacterium clone otu1 nitrite oxidoreductase beta-subunit (nxrB) gene
NSnxrB_OTU103	KC884886.1	9	92.15	446	33	2	1	445	156	600	628	2e-176	Uncultured Nitrospira sp clone Klausenleopoldsdorf-S4 nitrite oxidoreductase beta subunit (nxrB) gene
NSnxrB_OTU103	KC884871.1	10	91.7	446	35	2	1	445	156	600	617	5e-173	Uncultured Nitrospira sp clone Rothwald-3 nitrite oxidoreductase beta subunit (nxrB) gene
NSnxrB_OTU104	KC884869.1	1	95.52	446	18	2	1	445	156	600	712	0	Uncultured Nitrospira sp clone Rothwald-1 nitrite oxidoreductase beta subunit (nxrB) gene
NSnxrB_OTU104	KC884872.1	2	94.39	446	23	2	1	445	156	600	684	0	Uncultured Nitrospira sp clone Rothwald-4 nitrite oxidoreductase beta subunit (nxrB) gene
NSnxrB_OTU104	KC884868.1	3	94.14	444	24	2	1	443	156	598	675	0	Uncultured Nitrospira sp clone Rothwald-11 nitrite oxidoreductase beta subunit (nxrB) gene
NSnxrB_OTU104	KC884870.1	4	91.5	447	34	4	1	445	156	600	614	6e-172	Uncultured Nitrospira sp clone Rothwald-2 nitrite oxidoreductase beta subunit (nxrB) gene
NSnxrB_OTU104	KU751844.1	5	90.83	447	37	4	1	445	27	471	595	2e-166	Uncultured bacterium clone otu21 nitrite oxidoreductase beta-subunit (nxrB) gene
NSnxrB_OTU104	KC884871.1	6	90.6	447	38	4	1	445	156	600	590	1e-164	Uncultured Nitrospira sp clone Rothwald-3 nitrite oxidoreductase beta subunit (nxrB) gene
NSnxrB_OTU104	KU751836.1	7	90.4	448	37	5	1	445	27	471	584	5e-163	Uncultured bacterium clone otu13 nitrite oxidoreductase beta-subunit (nxrB) gene
NSnxrB_OTU104	KU751839.1	8	90.18	448	38	6	1	445	27	471	579	2e-161	Uncultured bacterium clone otu16 nitrite oxidoreductase beta-subunit (nxrB) gene
NSnxrB_OTU104	KU751824.1	9	90.13	446	42	2	1	445	21	465	579	2e-161	Uncultured bacterium clone otu1 nitrite oxidoreductase beta-subunit (nxrB) gene
NSnxrB_OTU104	KC884938.1	10	90.32	444	37	5	1	441	5	445	577	8e-161	Nitrospira sp enrichment culture clone 43 nitrite oxidoreductase beta subunit (nxrB) gene
NSnxrB_OTU105	KC884869.1	1	93.26	445	30	0	1	445	156	600	656	0	Uncultured Nitrospira sp clone Rothwald-1 nitrite oxidoreductase beta subunit (nxrB) gene
NSnxrB_OTU105	KC884872.1	2	92.36	445	34	0	1	445	156	600	634	5e-178	Uncultured Nitrospira sp clone Rothwald-4 nitrite oxidoreductase beta subunit (nxrB) gene
NSnxrB_OTU105	KC884868.1	3	92.1	443	35	0	1	443	156	598	625	3e-175	Uncultured Nitrospira sp clone Rothwald-11 nitrite oxidoreductase beta subunit (nxrB) gene
NSnxrB_OTU105	KU751844.1	4	91.03	446	38	2	1	445	27	471	601	5e-168	Uncultured bacterium clone otu21 nitrite oxidoreductase beta-subunit (nxrB) gene
NSnxrB_OTU105	KC884938.1	5	90.29	443	39	3	1	441	5	445	577	8e-161	Nitrospira sp enrichment culture clone 43 nitrite oxidoreductase beta subunit (nxrB) gene
NSnxrB_OTU105	KC884937.1	6	90.29	443	39	3	1	441	5	445	577	8e-161	Nitrospira sp enrichment culture clone 44 nitrite oxidoreductase beta subunit (nxrB) gene
NSnxrB_OTU105	KU751836.1	7	89.71	447	42	3	1	445	27	471	568	5e-158	Uncultured bacterium clone otu13 nitrite oxidoreductase beta-subunit (nxrB) gene
NSnxrB_OTU105	KU751824.1	8	89.44	445	47	0	1	445	21	465	562	2e-156	Uncultured bacterium clone otu1 nitrite oxidoreductase beta-subunit (nxrB) gene
NSnxrB_OTU105	KC884870.1	9	89.24	446	46	2	1	445	156	600	558	3e-155	Uncultured Nitrospira sp clone Rothwald-2 nitrite oxidoreductase beta subunit (nxrB) gene
NSnxrB_OTU105	KU751839.1	10	89.26	447	44	3	1	445	27	471	556	1e-154	Uncultured bacterium clone otu16 nitrite oxidoreductase beta-subunit (nxrB) gene
NSnxrB_OTU106	KC884869.1	1	92.13	445	35	0	1	445	156	600	628	2e-176	Uncultured Nitrospira sp clone Rothwald-1 nitrite oxidoreductase beta subunit (nxrB) gene
NSnxrB_OTU106	KC884872.1	2	90.58	446	40	2	1	445	156	600	590	1e-164	Uncultured Nitrospira sp clone Rothwald-4 nitrite oxidoreductase beta subunit (nxrB) gene
NSnxrB_OTU106	KU751844.1	3	90.36	446	41	2	1	445	27	471	584	5e-163	Uncultured bacterium clone otu21 nitrite oxidoreductase beta-subunit (nxrB) gene
NSnxrB_OTU106	KU751832.1	4	90.16	447	40	4	1	445	27	471	579	2e-161	Uncultured bacterium clone otu9 nitrite oxidoreductase beta-subunit (nxrB) gene
NSnxrB_OTU106	KC884868.1	5	90.09	444	42	2	1	443	156	598	575	3e-160	Uncultured Nitrospira sp clone Rothwald-11 nitrite oxidoreductase beta subunit (nxrB) gene
NSnxrB_OTU106	KC884907.1	6	90	450	33	11	1	444	151	594	571	4e-159	Uncultured Nitrospira sp clone Uzon-X8 nitrite oxidoreductase beta subunit (nxrB) gene
NSnxrB_OTU106	KC884906.1	7	90	450	33	11	1	444	151	594	571	4e-159	Uncultured Nitrospira sp clone Uzon-X10 nitrite oxidoreductase beta subunit (nxrB) gene
NSnxrB_OTU106	KC884909.1	8	89.73	448	40	6	1	445	151	595	568	5e-158	Uncultured Nitrospira sp clone Gorjachinsk-5 nitrite oxidoreductase beta subunit (nxrB) gene
NSnxrB_OTU106	KC884904.1	9	89.73	448	40	6	1	445	151	595	568	5e-158	Nitrospira calida strain Ns10 clone 4 nitrite oxidoreductase beta subunit (nxrB) gene
NSnxrB_OTU106	KC884870.1	10	89.46	446	45	2	1	445	156	600	564	6e-157	Uncultured Nitrospira sp clone Rothwald-2 nitrite oxidoreductase beta subunit (nxrB) gene
NSnxrB_OTU107	KC884869.1	1	92.58	445	33	0	1	445	156	600	640	1e-179	Uncultured Nitrospira sp clone Rothwald-1 nitrite oxidoreductase beta subunit (nxrB) gene
NSnxrB_OTU107	KU751844.1	2	92.19	448	29	6	1	445	27	471	628	2e-176	Uncultured bacterium clone otu21 nitrite oxidoreductase beta-subunit (nxrB) gene
NSnxrB_OTU107	KC884872.1	3	91.48	446	36	2	1	445	156	600	612	2e-171	Uncultured Nitrospira sp clone Rothwald-4 nitrite oxidoreductase beta subunit (nxrB) gene
NSnxrB_OTU107	KU751836.1	4	91.07	448	34	5	1	445	27	471	601	5e-168	Uncultured bacterium clone otu13 nitrite oxidoreductase beta-subunit (nxrB) gene
NSnxrB_OTU107	KU751832.1	5	91.03	446	38	2	1	445	27	471	601	5e-168	Uncultured bacterium clone otu9 nitrite oxidoreductase beta-subunit (nxrB) gene
NSnxrB_OTU107	KU751824.1	6	91.03	446	38	2	1	445	21	465	601	5e-168	Uncultured bacterium clone otu1 nitrite oxidoreductase beta-subunit (nxrB) gene
NSnxrB_OTU107	KC884909.1	7	90.58	446	40	2	1	445	151	595	590	1e-164	Uncultured Nitrospira sp clone Gorjachinsk-5 nitrite oxidoreductase beta subunit (nxrB) gene
NSnxrB_OTU107	KC884904.1	8	90.58	446	40	2	1	445	151	595	590	1e-164	Nitrospira calida strain Ns10 clone 4 nitrite oxidoreductase beta subunit (nxrB) gene
NSnxrB_OTU107	KC884937.1	9	90.79	445	33	7	1	441	5	445	588	4e-164	Nitrospira sp enrichment culture clone 44 nitrite oxidoreductase beta subunit (nxrB) gene
NSnxrB_OTU107	KC884908.1	10	90.36	446	41	2	1	445	151	595	584	5e-163	Uncultured Nitrospira sp clone Gorjachinsk-1 nitrite oxidoreductase beta subunit (nxrB) gene
NSnxrB_OTU108	KC884869.1	1	95.51	445	20	0	1	445	156	600	712	0	Uncultured Nitrospira sp clone Rothwald-1 nitrite oxidoreductase beta subunit (nxrB) gene
NSnxrB_OTU108	KC884872.1	2	93.93	445	27	0	1	445	156	600	673	0	Uncultured Nitrospira sp clone Rothwald-4 nitrite oxidoreductase beta subunit (nxrB) gene
NSnxrB_OTU108	KC884868.1	3	93.68	443	28	0	1	443	156	598	664	0	Uncultured Nitrospira sp clone Rothwald-11 nitrite oxidoreductase beta subunit (nxrB) gene
NSnxrB_OTU108	KU751844.1	4	91.93	446	34	2	1	445	27	471	623	1e-174	Uncultured bacterium clone otu21 nitrite oxidoreductase beta-subunit (nxrB) gene
NSnxrB_OTU108	KC884893.1	5	91.91	445	36	0	1	445	156	600	623	1e-174	Uncultured Nitrospira sp clone Klausenleopoldsdorf-S20 nitrite oxidoreductase beta subunit (nxrB) gene
NSnxrB_OTU108	KC884891.1	6	91.91	445	36	0	1	445	156	600	623	1e-174	Uncultured Nitrospira sp clone Klausenleopoldsdorf-S16 nitrite oxidoreductase beta subunit (nxrB) gene
NSnxrB_OTU108	KC884887.1	7	91.72	447	33	4	1	445	156	600	617	5e-173	Uncultured Nitrospira sp clone Klausenleopoldsdorf-S5 nitrite oxidoreductase beta subunit (nxrB) gene
NSnxrB_OTU108	KC884890.1	8	91.7	446	33	4	1	444	156	599	616	2e-172	Uncultured Nitrospira sp clone Klausenleopoldsdorf-S9 nitrite oxidoreductase beta subunit (nxrB) gene
NSnxrB_OTU108	KU751824.1	9	91.46	445	38	0	1	445	21	465	612	2e-171	Uncultured bacterium clone otu1 nitrite oxidoreductase beta-subunit (nxrB) gene
NSnxrB_OTU108	KC884892.1	10	91.48	446	34	4	1	444	156	599	610	8e-171	Uncultured Nitrospira sp clone Klausenleopoldsdorf-S17 nitrite oxidoreductase beta subunit (nxrB) gene
NSnxrB_OTU111	KC884869.1	1	95.73	445	19	0	1	445	156	600	717	0	Uncultured Nitrospira sp clone Rothwald-1 nitrite oxidoreductase beta subunit (nxrB) gene
NSnxrB_OTU111	KC884872.1	2	94.83	445	23	0	1	445	156	600	695	0	Uncultured Nitrospira sp clone Rothwald-4 nitrite oxidoreductase beta subunit (nxrB) gene
NSnxrB_OTU111	KC884868.1	3	94.58	443	24	0	1	443	156	598	686	0	Uncultured Nitrospira sp clone Rothwald-11 nitrite oxidoreductase beta subunit (nxrB) gene
NSnxrB_OTU111	KC884893.1	4	92.13	445	35	0	1	445	156	600	628	2e-176	Uncultured Nitrospira sp clone Klausenleopoldsdorf-S20 nitrite oxidoreductase beta subunit (nxrB) gene
NSnxrB_OTU111	KC884891.1	5	92.15	446	33	2	1	445	156	600	628	2e-176	Uncultured Nitrospira sp clone Klausenleopoldsdorf-S16 nitrite oxidoreductase beta subunit (nxrB) gene
NSnxrB_OTU111	KC884870.1	6	91.7	446	35	2	1	445	156	600	619	1e-173	Uncultured Nitrospira sp clone Rothwald-2 nitrite oxidoreductase beta subunit (nxrB) gene
NSnxrB_OTU111	KU751844.1	7	91.69	445	37	0	1	445	27	471	617	5e-173	Uncultured bacterium clone otu21 nitrite oxidoreductase beta-subunit (nxrB) gene
NSnxrB_OTU111	KC884886.1	8	91.46	445	38	0	1	445	156	600	612	2e-171	Uncultured Nitrospira sp clone Klausenleopoldsdorf-S4 nitrite oxidoreductase beta subunit (nxrB) gene
NSnxrB_OTU111	KC884871.1	9	91.03	446	38	2	1	445	156	600	601	5e-168	Uncultured Nitrospira sp clone Rothwald-3 nitrite oxidoreductase beta subunit (nxrB) gene
NSnxrB_OTU111	KU751824.1	10	90.79	445	41	0	1	445	21	465	595	2e-166	Uncultured bacterium clone otu1 nitrite oxidoreductase beta-subunit (nxrB) gene
NSnxrB_OTU112	KC884869.1	1	91.03	446	38	2	1	445	156	600	601	5e-168	Uncultured Nitrospira sp clone Rothwald-1 nitrite oxidoreductase beta subunit (nxrB) gene
NSnxrB_OTU112	KC884872.1	2	90.36	446	41	2	1	445	156	600	584	5e-163	Uncultured Nitrospira sp clone Rothwald-4 nitrite oxidoreductase beta subunit (nxrB) gene
NSnxrB_OTU112	KU751844.1	3	89.93	447	41	4	1	445	27	471	573	1e-159	Uncultured bacterium clone otu21 nitrite oxidoreductase beta-subunit (nxrB) gene
NSnxrB_OTU112	KC884868.1	4	89.64	444	44	2	1	443	156	598	564	6e-157	Uncultured Nitrospira sp clone Rothwald-11 nitrite oxidoreductase beta subunit (nxrB) gene
NSnxrB_OTU112	KU751836.1	5	88.86	449	42	7	1	445	27	471	545	2e-151	Uncultured bacterium clone otu13 nitrite oxidoreductase beta-subunit (nxrB) gene
NSnxrB_OTU112	KC884937.1	6	88.96	444	43	5	1	441	5	445	544	8e-151	Nitrospira sp enrichment culture clone 44 nitrite oxidoreductase beta subunit (nxrB) gene
NSnxrB_OTU112	KC884891.1	7	88.31	445	52	0	1	445	156	600	534	5e-148	Uncultured Nitrospira sp clone Klausenleopoldsdorf-S16 nitrite oxidoreductase beta subunit (nxrB) gene
NSnxrB_OTU112	KC884938.1	8	88.51	444	45	5	1	441	5	445	532	2e-147	Nitrospira sp enrichment culture clone 43 nitrite oxidoreductase beta subunit (nxrB) gene
NSnxrB_OTU112	KC884871.1	9	88.09	445	53	0	1	445	156	600	529	2e-146	Uncultured Nitrospira sp clone Rothwald-3 nitrite oxidoreductase beta subunit (nxrB) gene
NSnxrB_OTU112	KU751839.1	10	87.95	448	48	6	1	445	27	471	523	1e-144	Uncultured bacterium clone otu16 nitrite oxidoreductase beta-subunit (nxrB) gene
NSnxrB_OTU113	KC884869.1	1	95.96	446	16	2	1	445	156	600	723	0	Uncultured Nitrospira sp clone Rothwald-1 nitrite oxidoreductase beta subunit (nxrB) gene
NSnxrB_OTU113	KC884872.1	2	94.62	446	22	2	1	445	156	600	689	0	Uncultured Nitrospira sp clone Rothwald-4 nitrite oxidoreductase beta subunit (nxrB) gene
NSnxrB_OTU113	KC884868.1	3	94.14	444	24	2	1	443	156	598	675	0	Uncultured Nitrospira sp clone Rothwald-11 nitrite oxidoreductase beta subunit (nxrB) gene
NSnxrB_OTU113	KC884893.1	4	92.81	445	32	0	1	445	156	600	645	0	Uncultured Nitrospira sp clone Klausenleopoldsdorf-S20 nitrite oxidoreductase beta subunit (nxrB) gene
NSnxrB_OTU113	KC884891.1	5	92.81	445	32	0	1	445	156	600	645	0	Uncultured Nitrospira sp clone Klausenleopoldsdorf-S16 nitrite oxidoreductase beta subunit (nxrB) gene
NSnxrB_OTU113	KC884886.1	6	92.38	446	32	2	1	445	156	600	634	5e-178	Uncultured Nitrospira sp clone Klausenleopoldsdorf-S4 nitrite oxidoreductase beta subunit (nxrB) gene
NSnxrB_OTU113	KU751844.1	7	92.17	447	31	4	1	445	27	471	628	2e-176	Uncultured bacterium clone otu21 nitrite oxidoreductase beta-subunit (nxrB) gene
NSnxrB_OTU113	KU751824.1	8	91.91	445	36	0	1	445	21	465	623	1e-174	Uncultured bacterium clone otu1 nitrite oxidoreductase beta-subunit (nxrB) gene
NSnxrB_OTU113	KC884887.1	9	91.07	448	34	6	1	445	156	600	601	5e-168	Uncultured Nitrospira sp clone Klausenleopoldsdorf-S5 nitrite oxidoreductase beta subunit (nxrB) gene
NSnxrB_OTU113	KC884892.1	10	91.05	447	34	6	1	444	156	599	599	2e-167	Uncultured Nitrospira sp clone Klausenleopoldsdorf-S17 nitrite oxidoreductase beta subunit (nxrB) gene
NSnxrB_OTU114	KC884861.1	1	86.73	452	46	14	1	445	156	600	490	1e-134	Candidatus Nitrospira bockiana clone 17 nitrite oxidoreductase beta subunit (nxrB) gene
NSnxrB_OTU114	KC884860.1	2	86.28	452	48	14	1	445	156	600	479	2e-131	Candidatus Nitrospira bockiana clone 15 nitrite oxidoreductase beta subunit (nxrB) gene
NSnxrB_OTU114	KC884859.1	3	86.28	452	48	14	1	445	156	600	479	2e-131	Candidatus Nitrospira bockiana clone 12 nitrite oxidoreductase beta subunit (nxrB) gene
NSnxrB_OTU114	KC884907.1	4	85.14	451	53	12	1	444	151	594	449	2e-122	Uncultured Nitrospira sp clone Uzon-X8 nitrite oxidoreductase beta subunit (nxrB) gene
NSnxrB_OTU114	KC884906.1	5	85.14	451	53	12	1	444	151	594	449	2e-122	Uncultured Nitrospira sp clone Uzon-X10 nitrite oxidoreductase beta subunit (nxrB) gene
NSnxrB_OTU114	KC884933.1	6	84.99	453	52	14	1	445	5	449	448	6e-122	Uncultured Nitrospira sp clone Namibia-30 nitrite oxidoreductase beta subunit (nxrB) gene
NSnxrB_OTU114	KU751826.1	7	84.77	453	53	16	1	445	27	471	440	1e-119	Uncultured bacterium clone otu3 nitrite oxidoreductase beta-subunit (nxrB) gene
NSnxrB_OTU114	KU751828.1	8	84.26	451	59	12	1	445	24	468	429	2e-116	Uncultured bacterium clone otu5 nitrite oxidoreductase beta-subunit (nxrB) gene
NSnxrB_OTU114	KU751845.1	9	84.04	451	60	12	1	445	27	471	424	1e-114	Uncultured bacterium clone otu22 nitrite oxidoreductase beta-subunit (nxrB) gene
NSnxrB_OTU114	KU751841.1	10	84.11	453	56	14	1	445	27	471	424	1e-114	Uncultured bacterium clone otu18 nitrite oxidoreductase beta-subunit (nxrB) gene
NSnxrB_OTU115	KC884935.1	1	85.17	445	58	8	1	441	5	445	449	2e-122	Uncultured Nitrospira sp clone Namibia-34 nitrite oxidoreductase beta subunit (nxrB) gene
NSnxrB_OTU115	KC884930.1	2	85.17	445	58	8	1	441	5	445	449	2e-122	Uncultured Nitrospira sp clone Namibia-25 nitrite oxidoreductase beta subunit (nxrB) gene
NSnxrB_OTU115	HF936739.1	3	85.04	448	53	13	1	441	171	611	444	8e-121	Uncultured bacterium partial nxrB gene for nitrite oxidoreductase clone FG-FJQ-nxrB-34
NSnxrB_OTU115	KC884929.1	4	84.72	445	60	8	1	441	5	445	438	4e-119	Uncultured Nitrospira sp clone Namibia-24 nitrite oxidoreductase beta subunit (nxrB) gene
NSnxrB_OTU115	HF936738.1	5	84.82	448	54	13	1	441	171	611	438	4e-119	Uncultured bacterium partial nxrB gene for nitrite oxidoreductase clone FG-FJQ-nxrB-3
NSnxrB_OTU115	KC884931.1	6	84.6	448	55	12	1	441	5	445	433	2e-117	Uncultured Nitrospira sp clone Namibia-26 nitrite oxidoreductase beta subunit (nxrB) gene
NSnxrB_OTU115	KC884920.1	7	84.6	448	55	12	1	441	5	445	433	2e-117	Uncultured Nitrospira sp clone Namibia-11 nitrite oxidoreductase beta subunit (nxrB) gene
NSnxrB_OTU115	KC884932.1	8	84.38	448	56	12	1	441	5	445	427	8e-116	Uncultured Nitrospira sp clone Namibia-27 nitrite oxidoreductase beta subunit (nxrB) gene
NSnxrB_OTU115	KC884924.1	9	84.15	448	57	12	1	441	5	445	422	4e-114	Uncultured Nitrospira sp clone Namibia-15 nitrite oxidoreductase beta subunit (nxrB) gene
NSnxrB_OTU115	KC884921.1	10	84.15	448	57	12	1	441	5	445	422	4e-114	Uncultured Nitrospira sp clone Namibia-12 nitrite oxidoreductase beta subunit (nxrB) gene
NSnxrB_OTU116	KU751844.1	1	94.17	446	24	2	1	445	27	471	678	0	Uncultured bacterium clone otu21 nitrite oxidoreductase beta-subunit (nxrB) gene
NSnxrB_OTU116	KC884869.1	2	92.39	447	30	4	1	445	156	600	634	5e-178	Uncultured Nitrospira sp clone Rothwald-1 nitrite oxidoreductase beta subunit (nxrB) gene
NSnxrB_OTU116	KC884938.1	3	92.57	444	27	5	1	441	5	445	632	2e-177	Nitrospira sp enrichment culture clone 43 nitrite oxidoreductase beta subunit (nxrB) gene
NSnxrB_OTU116	KC884937.1	4	92.57	444	27	5	1	441	5	445	632	2e-177	Nitrospira sp enrichment culture clone 44 nitrite oxidoreductase beta subunit (nxrB) gene
NSnxrB_OTU116	KU751839.1	5	92.19	448	29	6	1	445	27	471	628	2e-176	Uncultured bacterium clone otu16 nitrite oxidoreductase beta-subunit (nxrB) gene
NSnxrB_OTU116	KU751836.1	6	91.98	449	28	7	1	445	27	471	623	1e-174	Uncultured bacterium clone otu13 nitrite oxidoreductase beta-subunit (nxrB) gene
NSnxrB_OTU116	KC884872.1	7	91.5	447	34	4	1	445	156	600	612	2e-171	Uncultured Nitrospira sp clone Rothwald-4 nitrite oxidoreductase beta subunit (nxrB) gene
NSnxrB_OTU116	KC884868.1	8	91.24	445	35	4	1	443	156	598	603	1e-168	Uncultured Nitrospira sp clone Rothwald-11 nitrite oxidoreductase beta subunit (nxrB) gene
NSnxrB_OTU116	KU751832.1	9	90.4	448	37	6	1	445	27	471	584	5e-163	Uncultured bacterium clone otu9 nitrite oxidoreductase beta-subunit (nxrB) gene
NSnxrB_OTU116	KU751829.1	10	90.38	447	39	4	1	445	27	471	584	5e-163	Uncultured bacterium clone otu6 nitrite oxidoreductase beta-subunit (nxrB) gene
NSnxrB_OTU117	KC884869.1	1	92.83	446	30	2	1	445	156	600	645	0	Uncultured Nitrospira sp clone Rothwald-1 nitrite oxidoreductase beta subunit (nxrB) gene
NSnxrB_OTU117	KU751844.1	2	92.58	445	33	0	1	445	27	471	640	1e-179	Uncultured bacterium clone otu21 nitrite oxidoreductase beta-subunit (nxrB) gene
NSnxrB_OTU117	KU751836.1	3	91.96	448	30	5	1	445	27	471	623	1e-174	Uncultured bacterium clone otu13 nitrite oxidoreductase beta-subunit (nxrB) gene
NSnxrB_OTU117	KC884872.1	4	91.93	446	34	2	1	445	156	600	623	1e-174	Uncultured Nitrospira sp clone Rothwald-4 nitrite oxidoreductase beta subunit (nxrB) gene
NSnxrB_OTU117	KC884938.1	5	91.87	443	32	3	1	441	5	445	616	2e-172	Nitrospira sp enrichment culture clone 43 nitrite oxidoreductase beta subunit (nxrB) gene
NSnxrB_OTU117	KC884937.1	6	91.87	443	32	3	1	441	5	445	616	2e-172	Nitrospira sp enrichment culture clone 44 nitrite oxidoreductase beta subunit (nxrB) gene
NSnxrB_OTU117	KC884868.1	7	91.67	444	35	2	1	443	156	598	614	6e-172	Uncultured Nitrospira sp clone Rothwald-11 nitrite oxidoreductase beta subunit (nxrB) gene
NSnxrB_OTU117	KU751839.1	8	91.07	448	34	6	1	445	27	471	601	5e-168	Uncultured bacterium clone otu16 nitrite oxidoreductase beta-subunit (nxrB) gene
NSnxrB_OTU117	KU751829.1	9	90.58	446	40	2	1	445	27	471	590	1e-164	Uncultured bacterium clone otu6 nitrite oxidoreductase beta-subunit (nxrB) gene
NSnxrB_OTU117	KC884870.1	10	89.71	447	42	4	1	445	156	600	569	1e-158	Uncultured Nitrospira sp clone Rothwald-2 nitrite oxidoreductase beta subunit (nxrB) gene
NSnxrB_OTU118	KC884869.1	1	93.74	447	24	4	1	445	156	600	667	0	Uncultured Nitrospira sp clone Rothwald-1 nitrite oxidoreductase beta subunit (nxrB) gene
NSnxrB_OTU118	KC884872.1	2	93.06	447	27	4	1	445	156	600	651	0	Uncultured Nitrospira sp clone Rothwald-4 nitrite oxidoreductase beta subunit (nxrB) gene
NSnxrB_OTU118	KC884868.1	3	92.13	445	31	4	1	443	156	598	625	3e-175	Uncultured Nitrospira sp clone Rothwald-11 nitrite oxidoreductase beta subunit (nxrB) gene
NSnxrB_OTU118	KC884909.1	4	91.72	447	33	4	1	445	151	595	617	5e-173	Uncultured Nitrospira sp clone Gorjachinsk-5 nitrite oxidoreductase beta subunit (nxrB) gene
NSnxrB_OTU118	KC884904.1	5	91.72	447	33	4	1	445	151	595	617	5e-173	Nitrospira calida strain Ns10 clone 4 nitrite oxidoreductase beta subunit (nxrB) gene
NSnxrB_OTU118	KC884870.1	6	91.26	446	37	2	1	445	156	600	608	3e-170	Uncultured Nitrospira sp clone Rothwald-2 nitrite oxidoreductase beta subunit (nxrB) gene
NSnxrB_OTU118	KC884895.1	7	91.28	447	35	4	1	445	151	595	606	1e-169	Nitrospira calida strain Ns10 clone 3 nitrite oxidoreductase beta subunit (nxrB) gene
NSnxrB_OTU118	KU751844.1	8	91.03	446	38	2	1	445	27	471	601	5e-168	Uncultured bacterium clone otu21 nitrite oxidoreductase beta-subunit (nxrB) gene
NSnxrB_OTU118	KC884871.1	9	91.03	446	38	2	1	445	156	600	601	5e-168	Uncultured Nitrospira sp clone Rothwald-3 nitrite oxidoreductase beta subunit (nxrB) gene
NSnxrB_OTU118	KC884905.1	10	90.85	448	35	6	1	445	151	595	597	6e-167	Nitrospira calida strain Ns10 clone 1 nitrite oxidoreductase beta subunit (nxrB) gene

## Sheet: Supplemental Figure S8
Supplemental Table S8: Significant Spearman correlations between overall gene abundance (qPCR) and environmental parameters for 2013, 2014 and both years combined (based on Bonferroni corrected 𝛼-values). Non-significant correlations are not shown.
Gene	Years	Environmental Parameters
		pH			Temperature			Dissolved Oxygen
		Spearman's rho	p-value	n	Spearman's rho	p-value	n	Spearman's rho	p-value	n
AOB 16S rRNA	2013	-	-	-	-	-	-	0.693	0.001436	18
AOB 16S rRNA	2014	-	-	-	-0.912	0.000606	9	-	-	-
AOB 16S rRNA	2013 and 2014 combined	0.719	2.4e-05	27	-0.744	9e-06	27	0.626	0.000479	27
Archaeal amoA	2013	-	-	-	-	-	-	-	-	-
Archaeal amoA	2014	-	-	-	-	-	-	-	-	-
Archaeal amoA	2013 and 2014 combined	-	-	-	-	-	-	-	-	-
Nitrospira nxrB	2013	-	-	-	-	-	-	-	-	-
Nitrospira nxrB	2014	-	-	-	-	-	-	-	-	-
Nitrospira nxrB	2013 and 2014 combined	-	-	-	-	-	-	-	-	-

## Sheet: Supplemental Figure S9
Supplemental Table S9: Significant Spearman correlations between the relative gene abundance (sequence-based analysis) and environmental parameters for 2013, 2014 and both years combined (based on Bonferroni corrected p-values). Positve correlations are colored blue and negative correlations are colored red. Non-significant correlations are not shown.
Genes	OTU	Years	Environmental Parameters
			Temperature		Conductivity		TRW Ca		TRW Cu		TRW Pb		TRW Mg		TRW Mn		TRW Na		TRW Sr		TRW Zn		DM Ca		DM Mg		DM Mn		DM Na		DM Sr
			Spearman's rho	Corrected p-value	Spearman's rho	Corrected p-value	Spearman's rho	Corrected p-value	Spearman's rho	Corrected p-value	Spearman's rho	Corrected p-value	Spearman's rho	Corrected p-value	Spearman's rho	Corrected p-value	Spearman's rho	Corrected p-value	Spearman's rho	Corrected p-value	Spearman's rho	Corrected p-value	Spearman's rho	Corrected p-value	Spearman's rho	Corrected p-value	Spearman's rho	Corrected p-value	Spearman's rho	Corrected p-value	Spearman's rho	Corrected p-value
Archaeal amoA	OTU 2	2013	-	-	-	-	-	-	0.92	0.0003	-	-	-	-	-	-	-	-	-	-	-	-	-	-	-	-	-	-	-	-	-	-
Archaeal amoA	OTU 3	2013 and 2014 combined	-	-	-	-	-	-	-	-	-	-	-	-	-	-	-	-	-	-	-0.65	0.033	-	-	-	-	-	-	-	-	-	-
AOB 16S rRNA	OTU 3	2014	0.94	0.037	-	-	-	-	-	-	-	-	-	-	-	-	-	-	-	-	-	-	-	-	-	-	-	-	-	-	-	-
AOB 16S rRNA	OTU 16	2014	-	-	-	-	-	-	-	-	-0.94	0.037	-	-	-	-	-	-	-	-	-	-	-	-	-	-	-	-	-	-	-	-
AOB 16S rRNA	OTU 3	2013 and 2014 combined	0.82	0.01	-	-	-	-	-	-	-	-	-	-	-	-	-	-	-	-	-	-	-	-	-	-	-0.78	0.03	-	-	-	-
AOB 16S rRNA	OTU 7	2013 and 2014 combined	0.77	0.044	-	-	-	-	-	-	-	-	-	-	-	-	-	-	-	-	-	-	-	-	-	-	-	-	-	-	-	-
AOB 16S rRNA	OTU 16	2013 and 2014 combined	0.82	0.01	-	-	-	-	-	-	-	-	-	-	-	-	-	-	-	-	-	-	-	-	-	-	-0.78	0.03	-	-	-	-
Nitrospira nxrB	OTU 28	2013	-0.8	0.044	-	-	-	-	-	-	-	-	-	-	0.81	0.025	-	-	-	-	-	-	-	-	-	-	0.82	0.021	-	-	-	-
Nitrospira nxrB	OTU 43	2013	-	-	-0.8	0.041	-	-	-	-	-	-	-0.79	0.049	-0.79	0.049	-	-	-	-	-	-	-0.79	0.049	-0.79	0.049	-	-	-	-	-0.79	0.049
Nitrospira nxrB	OTU 1	2013 and 2014 combined	-	-	-	-	0.69	0.008	-	-	-	-	-	-	-	-	-	-	-	-	-	-	0.67	0.017	-	-	-	-	-	-	-	-
Nitrospira nxrB	OTU 7	2013 and 2014 combined	-	-	-0.67	0.021	-	-	-	-	-	-	-	-	-	-	-	-	-	-	-	-	-	-	-	-	-	-	-	-	-	-
Nitrospira nxrB	OTU 12	2013 and 2014 combined	-	-	-	-	-	-	-	-	-	-	-	-	-	-	-0.65	0.037	-0.65	0.037	-	-	-	-	-	-	-	-	-	-	-	-
Nitrospira nxrB	OTU 14	2013 and 2014 combined	-	-	-0.67	0.018	-0.66	0.029	-	-	-	-	-	-	-	-	-	-	-0.68	0.015	-	-	-0.66	0.029	-	-	-	-	-	-	-0.66	0.022
Nitrospira nxrB	OTU 27	2013 and 2014 combined	-	-	-	-	-0.65	0.031	-	-	-	-	-	-	-	-	-	-	-0.7	0.007	-	-	-0.65	0.031	-0.64	0.049	-	-	-	-	-0.67	0.02
Nitrospira nxrB	OTU 28	2013 and 2014 combined	-0.71	0.005	-	-	-	-	-	-	-	-	-	-	0.67	0.016	-	-	-	-	-	-	-	-	-	-	0.67	0.017	-	-	-	-
Nitrospira nxrB	OTU 42	2013 and 2014 combined	-	-	-0.67	0.019	-	-	-	-	-	-	-	-	-	-	-	-	-	-	-	-	-	-	-	-	-	-	-	-	-	-
Nitrospira nxrB	OTU 58	2013 and 2014 combined	-	-	-	-	-	-	-	-	-	-	-0.65	0.033	-	-	-0.66	0.025	-	-	-	-	-	-	-0.68	0.013	-	-	-0.69	0.011	-	-
Nitrospira nxrB	OTU 68	2013 and 2014 combined	-	-	-	-	-	-	-	-	-	-	-	-	-	-	-0.65	0.037	-0.65	0.037	-	-	-	-	-	-	-	-	-	-	-	-
Nitrospira nxrB	OTU 104	2013 and 2014 combined	-	-	-	-	-0.67	0.016	-	-	-	-	-0.69	0.009	-	-	-0.64	0.047	-0.66	0.026	-	-	-0.68	0.016	-0.69	0.009	-	-	-0.67	0.021	-0.65	0.038
